# Supplementary material for: Development and validation of a nomogram for predicting postoperative lower extremity deep vein thrombosis in patients with traumatic spinal fractures: a retrospective study
Source: PeerJ. 2026 Apr 22;14:e21184. doi: 10.7717/peerj.21184 (PMC13109978; doi:10.7717/peerj.21184)
Supplement: Supplemental Information 1 [file peerj-14-21184-s001.xlsx]

## Sheet: Sheet1
ID	DVT	Age(years)	Gender	BMI(Kg/m2)	Smoking	Drinking	Coronary_artery_disease	Hypertension	Diabetes	Cerebrovascular_disease	COPD_or_pulmonary_fibrosis	Lower_extremity_vascular_disease	Fracture_location	Injury_mechanism	Surgical_Methods	Total_Operative_Time(min)	Intraoperative_blood_loss(ml)	Blood_transfusion	ASIA_grade	Preoperative_bed_rest_time	D_Dimer(mg/L)	PT(s)	APTT(s)	FIB(g/L)	PLT(109/L)	ALB(g/L)	Hb(g/L)	CRP(mg/L)	WBC(109/L)
20250001	Yes	60	Male	24.0-27.9	No	No	No	No	Yes	No	No	No	Cervical spine	Low-energy injury	Decompression Combined with Internal Fixation	154	460	Yes	A	≤72h	3.5	14	28.5	4.2	288.34	35.7	104.9	28.85	11.6
20250002	No	74	Male	18.5-23.9	No	No	Yes	No	No	No	No	No	Cervical spine	High-energy injury	Internal Fixation	174	80	No	E	＞72h	1.1	11.2	18.5	3.6	348.63	31.8	111	28.41	12.2
20250003	No	18	Male	24.0-27.9	No	No	No	No	No	No	No	No	Lumbar spine	Low-energy injury	Decompression Combined with Internal Fixation	171	410	Yes	E	＞72h	2.1	14	30.3	3.6	252.18	33.67	116	42.34	13.4
20250004	No	53	Female	18.5-23.9	No	No	No	No	No	No	No	No	Cervical spine	High-energy injury	Internal Fixation	125	90	No	E	≤72h	0.8	11.7	26.7	3.5	272.48	31.48	96.3	12.08	7.7
20250005	Yes	58	Male	18.5-23.9	No	No	No	Yes	No	No	No	No	Lumbar spine	Low-energy injury	Decompression Combined with Internal Fixation	88	310	No	B	≤72h	8.1	12	25	5.3	391.16	37.78	108	32.04	12
20250006	No	65	Male	24.0-27.9	No	No	No	No	No	No	No	No	Thoracic spine	Low-energy injury	Internal Fixation	65	60	No	C	≤72h	2.3	11	31.1	5.7	275.67	37.11	99.5	16.1	10.7
20250007	Yes	40	Male	18.5-23.9	No	No	No	Yes	No	No	No	Yes	Lumbar spine	High-energy injury	Decompression Combined with Internal Fixation	242	480	Yes	E	＞72h	1.2	13.2	39.2	4.6	363.63	31.5	110.2	31.03	14.6
20250008	No	59	Male	≥28.0	No	No	No	No	No	No	No	No	Lumbar spine	High-energy injury	Internal Fixation	144	270	No	D	≤72h	0.8	10.5	29.2	3.7	267.5	31.32	101.9	30.38	14.6
20250009	Yes	59	Male	≤18.4	No	Yes	No	No	Yes	No	No	No	Cervical spine	High-energy injury	Internal Fixation	165	390	No	A	＞72h	6.4	14.2	26.5	3.9	388.04	29.74	131.3	11.78	9.4
20250010	No	74	Male	18.5-23.9	No	No	No	No	No	Yes	No	No	Lumbar spine	High-energy injury	Decompression Combined with Internal Fixation	93	150	No	D	≤72h	2.4	12.2	27.1	3	436.74	39.5	95.8	21.44	12.7
20250011	No	38	Female	24.0-27.9	Yes	No	No	Yes	No	No	No	No	Lumbar spine	High-energy injury	Internal Fixation	91	260	No	D	≤72h	0.6	14.2	34.9	3.3	177	37.57	118.3	26.46	14.9
20250012	No	46	Male	18.5-23.9	No	No	No	No	No	No	No	Yes	Lumbar spine	Low-energy injury	Decompression Combined with Internal Fixation	196	450	Yes	C	≤72h	1.4	10.6	35.2	4.7	339.34	28.7	102.2	8.8	13
20250013	No	58	Female	24.0-27.9	No	No	No	No	Yes	No	No	No	Thoracic spine	Low-energy injury	Internal Fixation	113	250	No	E	≤72h	6.5	10.4	26.8	4.4	329.99	40.82	92.3	11.9	10.9
20250014	Yes	57	Male	18.5-23.9	No	No	No	No	No	No	No	No	Cervical spine	Low-energy injury	Internal Fixation	92	220	No	E	＞72h	8.9	11.7	25.3	5.2	406.1	37.87	129.3	33.32	13.5
20250015	No	68	Male	18.5-23.9	No	No	No	Yes	No	No	No	No	Lumbar spine	Low-energy injury	Decompression Combined with Internal Fixation	226	430	Yes	D	≤72h	3.6	12.2	31.5	5.1	449.88	35.08	100.5	32.04	11.9
20250016	No	40	Female	18.5-23.9	No	Yes	No	Yes	No	No	No	No	Cervical spine	Low-energy injury	Decompression Combined with Internal Fixation	196	260	No	E	≤72h	0.7	13.4	22.5	3.1	322.03	37.9	98	24.63	13.6
20250017	No	45	Female	18.5-23.9	No	No	No	Yes	No	No	Yes	No	Lumbar spine	High-energy injury	Internal Fixation	154	190	No	E	≤72h	3	12.6	31.4	4.5	375.82	29.27	97.4	40.91	12.6
20250018	No	40	Female	24.0-27.9	No	No	No	Yes	No	No	No	No	Cervical spine	Low-energy injury	Decompression Combined with Internal Fixation	204	300	Yes	D	≤72h	2.1	11.3	25	5.1	254.21	40.92	121.2	6.16	13.6
20250019	Yes	80	Male	18.5-23.9	No	No	No	No	No	No	No	Yes	Lumbar spine	High-energy injury	Internal Fixation	154	150	No	E	≤72h	1.7	12.5	31.3	3.8	328.17	32.67	129.9	28.39	14
20250020	No	49	Female	≤18.4	No	No	Yes	No	No	No	No	No	Cervical spine	Low-energy injury	Internal Fixation	166	230	No	D	≤72h	3	13.4	30.4	6.5	429.58	28.67	112.2	27.84	10.3
20250021	No	50	Male	18.5-23.9	No	No	No	No	No	No	No	Yes	Lumbar spine	High-energy injury	Decompression Combined with Internal Fixation	116	280	No	D	≤72h	5.7	12	32.4	5.7	175.09	40.76	103.1	17.12	7.4
20250022	No	58	Female	≤18.4	No	No	No	No	No	Yes	No	Yes	Thoracic spine	High-energy injury	Decompression Combined with Internal Fixation	204	400	Yes	E	＞72h	1.2	12.6	31	4.9	285.15	40.02	130.3	41.06	9.8
20250023	Yes	32	Male	≥28.0	No	No	Yes	Yes	Yes	No	No	No	Thoracic spine	High-energy injury	Decompression Combined with Internal Fixation	159	280	No	A	＞72h	1.2	13.3	41.8	2.4	168.11	36.06	122	35.74	13.5
20250024	No	64	Male	≤18.4	No	Yes	No	No	Yes	Yes	No	No	Lumbar spine	High-energy injury	Internal Fixation	114	230	No	E	≤72h	2.9	10.5	29.6	5.9	157.49	41.71	130.7	20.06	8.1
20250025	No	49	Male	24.0-27.9	No	No	No	Yes	No	No	No	No	Lumbar spine	High-energy injury	Decompression Combined with Internal Fixation	153	100	No	E	＞72h	1.4	14.4	35.5	4.7	351.57	36.09	121.6	39.21	10.7
20250026	No	39	Male	≥28.0	No	No	Yes	No	No	No	No	Yes	Lumbar spine	High-energy injury	Internal Fixation	109	280	No	E	＞72h	5.7	13.1	40.7	4.2	230.08	32.36	100.8	40	13.7
20250027	No	48	Female	24.0-27.9	No	No	No	No	Yes	No	No	No	Cervical spine	High-energy injury	Internal Fixation	96	120	No	E	＞72h	0.7	14.4	24.6	4.8	202.52	39.13	127.8	40.24	14.5
20250028	No	48	Male	18.5-23.9	No	No	No	No	No	No	No	No	Lumbar spine	Low-energy injury	Decompression Combined with Internal Fixation	117	60	No	E	≤72h	5.2	12.8	37.4	4.7	327.05	41.72	103.6	34.98	13.4
20250029	No	73	Male	18.5-23.9	Yes	No	No	Yes	No	No	No	Yes	Cervical spine	Low-energy injury	Decompression Combined with Internal Fixation	169	400	No	B	≤72h	4.3	10	26.8	5.4	383.58	35.48	128.5	26.14	8.1
20250030	No	42	Female	24.0-27.9	No	Yes	No	No	No	No	No	No	Cervical spine	Low-energy injury	Internal Fixation	88	50	No	D	≤72h	0.4	12.8	38.2	3.9	425.4	41.98	129.5	24.47	12.2
20250031	No	64	Male	18.5-23.9	No	No	No	No	No	No	No	No	Lumbar spine	Low-energy injury	Decompression Combined with Internal Fixation	257	470	Yes	E	≤72h	7.1	12.3	19.1	2.2	331.19	28.11	127.9	13.96	7.6
20250032	Yes	46	Male	18.5-23.9	No	No	No	No	No	No	No	No	Thoracic spine	Low-energy injury	Internal Fixation	78	90	No	E	≤72h	0.8	11.1	32.7	4.2	274.42	41.03	94.9	24.78	13.7
20250033	No	46	Male	≥28.0	No	No	No	No	Yes	No	No	Yes	Thoracic spine	High-energy injury	Internal Fixation	156	100	No	D	≤72h	3.1	13	38.8	3.2	377.93	39.8	95.4	24.92	9
20250034	Yes	75	Female	18.5-23.9	No	No	No	No	No	No	No	Yes	Lumbar spine	High-energy injury	Decompression Combined with Internal Fixation	138	340	Yes	A	＞72h	10.2	13.1	25.2	3.3	170.56	33.64	126.2	32.1	12.3
20250035	No	47	Male	24.0-27.9	No	Yes	Yes	No	No	No	Yes	No	Lumbar spine	High-energy injury	Decompression Combined with Internal Fixation	84	90	No	E	≤72h	1.1	11.9	29.8	4.2	349.76	37.16	110	40.16	9
20250036	No	40	Female	18.5-23.9	No	Yes	No	No	No	Yes	No	No	Thoracic spine	Low-energy injury	Decompression Combined with Internal Fixation	147	190	No	D	≤72h	3	12.8	28.4	4.2	402.08	33.48	124.6	8.07	10.3
20250037	No	39	Female	18.5-23.9	No	Yes	No	Yes	Yes	No	No	No	Thoracic spine	High-energy injury	Decompression Combined with Internal Fixation	169	330	Yes	E	＞72h	1.6	11.7	27.9	2.6	299.22	41.31	131.8	7.65	13.2
20250038	No	53	Male	24.0-27.9	No	No	No	No	No	No	No	No	Cervical spine	High-energy injury	Internal Fixation	97	140	No	E	≤72h	5.4	13.7	22.3	5.7	315.77	30.68	97.8	16.95	9.9
20250039	No	47	Male	18.5-23.9	Yes	No	No	No	No	No	No	No	Cervical spine	Low-energy injury	Internal Fixation	80	240	No	D	≤72h	1.9	12.6	36.9	3.9	428.5	28.84	109.6	23.02	10.8
20250040	No	39	Male	18.5-23.9	No	No	No	No	No	No	No	No	Cervical spine	High-energy injury	Decompression Combined with Internal Fixation	164	400	Yes	D	≤72h	0.5	13.1	31	3.2	199.18	29.05	115.7	46.84	13
20250041	No	32	Male	18.5-23.9	No	No	No	No	No	No	No	No	Lumbar spine	High-energy injury	Internal Fixation	128	170	No	E	≤72h	1.5	10.5	22.6	5.3	228.45	41.03	108.1	26.55	14
20250042	No	35	Male	24.0-27.9	No	No	No	Yes	No	No	No	Yes	Thoracic spine	High-energy injury	Internal Fixation	90	60	No	E	＞72h	3.8	10.5	28.9	3.7	213.92	41.71	87	12.02	13.5
20250043	No	46	Male	18.5-23.9	Yes	No	No	Yes	No	No	No	No	Lumbar spine	High-energy injury	Decompression Combined with Internal Fixation	121	300	Yes	E	≤72h	1.1	11.9	30	4.1	387.62	34.27	111.8	21.95	8.7
20250044	No	66	Male	18.5-23.9	No	No	No	No	No	Yes	No	No	Lumbar spine	High-energy injury	Internal Fixation	113	290	No	E	≤72h	5.4	10.7	35.9	3.3	304.88	31.6	106.6	25.67	9.2
20250045	No	47	Female	24.0-27.9	No	No	No	No	No	No	No	Yes	Lumbar spine	High-energy injury	Decompression Combined with Internal Fixation	180	140	No	E	≤72h	4.2	12.1	24.3	4.3	212.77	34.86	130.1	43.24	8.2
20250046	No	72	Male	18.5-23.9	No	No	No	Yes	No	No	No	No	Thoracic spine	Low-energy injury	Decompression Combined with Internal Fixation	153	350	Yes	E	＞72h	1	10.7	32.7	4.5	173.2	32.44	123.2	9.14	11.8
20250047	Yes	54	Male	18.5-23.9	No	No	Yes	No	No	No	No	No	Cervical spine	Low-energy injury	Decompression Combined with Internal Fixation	200	360	No	A	≤72h	8	10	25.4	5.6	231.17	30.71	116.1	41.38	9.9
20250048	No	57	Female	18.5-23.9	Yes	No	No	No	No	No	No	No	Thoracic spine	High-energy injury	Internal Fixation	132	260	No	E	≤72h	3.8	12.3	41.9	3.5	204.98	34.76	99.4	34.61	13.1
20250049	Yes	38	Male	≥28.0	No	Yes	No	No	No	No	No	No	Thoracic spine	Low-energy injury	Decompression Combined with Internal Fixation	171	460	Yes	D	＞72h	5.3	13.1	34.4	4.4	242.9	30.03	125.3	39.93	11.4
20250050	No	41	Male	18.5-23.9	No	No	No	No	No	No	No	No	Lumbar spine	Low-energy injury	Decompression Combined with Internal Fixation	153	220	No	E	≤72h	2.1	11.2	35.3	3.6	308.9	33.55	130.1	43.34	12.3
20250051	Yes	37	Female	18.5-23.9	No	Yes	No	No	No	No	No	No	Cervical spine	High-energy injury	Decompression Combined with Internal Fixation	213	490	Yes	D	＞72h	2.8	11.1	23.4	4.2	234.88	32.18	130.4	13.41	9.1
20250052	No	45	Male	≥28.0	No	No	No	Yes	Yes	No	No	No	Thoracic spine	High-energy injury	Internal Fixation	147	100	No	E	≤72h	0.5	13.1	37	3.9	410.89	38.67	109.7	17.11	12.3
20250053	No	55	Male	18.5-23.9	No	Yes	No	Yes	No	Yes	No	Yes	Cervical spine	High-energy injury	Internal Fixation	73	110	No	E	＞72h	3	13.4	38.4	3.1	269.87	30.13	98.6	20.22	9.6
20250054	Yes	30	Male	18.5-23.9	No	No	No	No	No	No	No	Yes	Thoracic spine	High-energy injury	Internal Fixation	133	380	No	D	＞72h	6	13.1	32.3	4.3	331.97	35.32	97.6	21.25	13.7
20250055	No	19	Female	18.5-23.9	No	Yes	No	No	Yes	No	No	No	Lumbar spine	High-energy injury	Decompression Combined with Internal Fixation	214	350	No	E	≤72h	3.4	10.6	26.5	3.7	272.09	30.92	130.4	24.33	9.7
20250056	No	46	Female	24.0-27.9	No	Yes	No	No	No	No	No	No	Thoracic spine	Low-energy injury	Internal Fixation	134	190	No	D	≤72h	4.6	13.3	36.4	4.7	375.72	30.91	90.8	14.49	11.2
20250057	No	57	Male	24.0-27.9	No	No	No	No	No	No	No	No	Cervical spine	High-energy injury	Decompression Combined with Internal Fixation	124	310	Yes	D	＞72h	0.5	11.2	21.6	3	346.65	29.61	106.6	11.36	10.5
20250058	No	67	Male	24.0-27.9	No	No	No	No	No	No	No	No	Lumbar spine	Low-energy injury	Decompression Combined with Internal Fixation	202	360	No	A	＞72h	3.9	13	37.4	4	202.06	34.69	128.6	28.78	11.7
20250059	No	52	Female	24.0-27.9	No	Yes	No	No	No	No	Yes	No	Lumbar spine	High-energy injury	Internal Fixation	76	240	No	D	＞72h	0.6	12.5	20.5	5.7	306.15	35.29	91.4	5.61	12.7
20250060	No	74	Female	≥28.0	Yes	No	No	Yes	No	No	No	No	Thoracic spine	High-energy injury	Decompression Combined with Internal Fixation	126	60	No	E	≤72h	4.7	13.5	18.7	4.1	447.44	39	118.8	19.22	12.9
20250061	No	53	Male	≤18.4	No	No	No	No	No	No	No	No	Lumbar spine	High-energy injury	Internal Fixation	140	220	Yes	E	≤72h	4.1	11.5	24.1	3.7	396.68	35.4	123.2	31.03	10.7
20250062	No	78	Male	24.0-27.9	No	No	Yes	Yes	No	No	No	No	Lumbar spine	High-energy injury	Internal Fixation	113	150	No	E	＞72h	1.4	10.2	27.4	4.7	151.28	38.58	89.9	36.3	9
20250063	No	77	Male	24.0-27.9	Yes	No	No	No	Yes	No	No	No	Lumbar spine	Low-energy injury	Decompression Combined with Internal Fixation	148	370	Yes	A	≤72h	3	14.3	20.9	4.2	329.43	40.37	126.2	43.19	7.4
20250064	No	81	Male	18.5-23.9	No	No	No	Yes	No	No	No	No	Lumbar spine	High-energy injury	Internal Fixation	125	230	No	E	≤72h	0.8	12.9	23.4	4.8	379.45	39.74	108	22.34	13.9
20250065	Yes	61	Female	18.5-23.9	No	No	No	Yes	No	No	No	No	Thoracic spine	High-energy injury	Internal Fixation	87	140	No	A	＞72h	8.4	14.2	22.7	4	432	34.53	120.2	33.72	11.8
20250066	No	53	Female	18.5-23.9	No	No	No	Yes	Yes	No	No	No	Lumbar spine	High-energy injury	Internal Fixation	104	210	No	E	≤72h	1.6	13.8	21.3	3.9	349.65	29.29	97.6	9.38	8.1
20250067	No	54	Male	18.5-23.9	Yes	No	No	No	No	No	No	No	Lumbar spine	Low-energy injury	Decompression Combined with Internal Fixation	136	290	Yes	D	≤72h	6.1	13.5	31.7	3.1	311.01	32.41	130.8	40.27	10.5
20250068	No	53	Female	24.0-27.9	No	No	No	Yes	No	No	No	No	Thoracic spine	High-energy injury	Internal Fixation	132	90	No	D	≤72h	0.2	11.9	20.1	3.3	208.73	29.51	113.3	30.4	8.5
20250069	No	19	Female	24.0-27.9	No	No	No	No	No	No	No	No	Lumbar spine	High-energy injury	Internal Fixation	103	290	No	D	≤72h	2.5	13	20.9	3.5	187.44	39.08	108.1	35.27	10.6
20250070	Yes	56	Male	18.5-23.9	No	No	No	Yes	No	No	No	No	Lumbar spine	Low-energy injury	Decompression Combined with Internal Fixation	147	400	Yes	E	≤72h	0.8	10.2	18.5	3	410.28	34.9	113.1	47.98	12
20250071	Yes	45	Male	≤18.4	No	No	No	No	No	No	No	No	Lumbar spine	High-energy injury	Internal Fixation	106	230	No	E	＞72h	0.7	10.4	30	4.1	191.08	39.7	93.6	31.49	12.4
20250072	Yes	37	Male	18.5-23.9	No	No	No	No	No	No	No	Yes	Cervical spine	Low-energy injury	Internal Fixation	158	300	No	D	＞72h	11.7	13.2	40.3	4.8	405.28	28.64	113.1	5.47	9.5
20250073	No	46	Male	18.5-23.9	Yes	No	No	Yes	No	No	No	No	Lumbar spine	Low-energy injury	Decompression Combined with Internal Fixation	105	360	Yes	A	＞72h	0.7	11.8	35.6	1.8	258.29	37.16	128.7	24.37	9.3
20250074	No	27	Male	24.0-27.9	Yes	No	No	Yes	No	No	No	Yes	Lumbar spine	Low-energy injury	Decompression Combined with Internal Fixation	183	390	Yes	A	≤72h	3.8	12.6	37	3.8	398.94	33.58	121.8	37.91	10.9
20250075	No	28	Male	18.5-23.9	No	No	No	Yes	No	No	No	No	Lumbar spine	High-energy injury	Internal Fixation	138	210	No	D	≤72h	1.5	13.3	28.5	3.6	187.54	40.78	122.6	14.14	14.1
20250076	No	24	Female	18.5-23.9	No	No	No	No	Yes	No	No	No	Lumbar spine	Low-energy injury	Decompression Combined with Internal Fixation	178	330	Yes	E	≤72h	1.8	11.6	39	5.3	189.15	40.12	117.3	24.82	13
20250077	No	74	Male	≥28.0	No	No	No	Yes	No	No	No	No	Lumbar spine	High-energy injury	Decompression Combined with Internal Fixation	195	250	No	E	≤72h	2	11.6	19.2	3.2	323.39	34.88	122.9	14.43	10
20250078	No	69	Male	24.0-27.9	No	No	No	No	No	No	No	No	Thoracic spine	High-energy injury	Internal Fixation	104	200	No	D	≤72h	0.8	14	30.5	6	238.48	41.61	91.5	31.82	7.5
20250079	No	40	Male	18.5-23.9	No	No	No	No	No	No	No	No	Cervical spine	High-energy injury	Decompression Combined with Internal Fixation	169	400	Yes	B	≤72h	1.1	13.5	28.1	4	344.66	40.96	94.8	9.5	8.3
20250080	Yes	65	Male	18.5-23.9	No	No	No	No	No	No	No	No	Thoracic spine	Low-energy injury	Internal Fixation	135	80	No	E	＞72h	6.4	12.3	41.2	5.6	291.28	34.36	122.3	23.33	8.5
20250081	No	56	Male	18.5-23.9	Yes	Yes	No	No	No	No	Yes	No	Lumbar spine	High-energy injury	Internal Fixation	123	290	No	E	＞72h	0.5	12.7	32.9	4	282.63	39.36	88.7	17.68	10.3
20250082	No	40	Female	24.0-27.9	No	No	No	No	No	No	No	No	Lumbar spine	High-energy injury	Internal Fixation	102	270	No	E	≤72h	1.7	10.2	32.9	2.9	238.75	40.18	124.5	40.44	8.2
20250083	No	47	Male	24.0-27.9	Yes	No	No	No	No	No	No	Yes	Lumbar spine	Low-energy injury	Decompression Combined with Internal Fixation	61	310	Yes	A	≤72h	1.9	10	20.6	4.7	423.7	33.22	130.9	18.36	10.8
20250084	No	38	Female	≥28.0	No	No	No	No	No	No	No	No	Lumbar spine	High-energy injury	Decompression Combined with Internal Fixation	192	430	Yes	B	≤72h	2.9	12.9	37.2	4.5	260.26	38.1	103.7	23.89	12.2
20250085	No	79	Male	24.0-27.9	No	No	No	No	No	No	No	No	Lumbar spine	High-energy injury	Decompression Combined with Internal Fixation	150	150	No	D	≤72h	1.4	13.2	38.2	5.7	388.05	38.01	131	39.44	14.8
20250086	No	25	Male	≥28.0	Yes	No	No	No	No	No	No	No	Thoracic spine	Low-energy injury	Internal Fixation	131	140	No	D	≤72h	4.2	11.1	27.8	4.2	159.93	41.67	126.3	33.88	14.1
20250087	No	34	Male	24.0-27.9	No	No	No	No	No	No	No	No	Lumbar spine	High-energy injury	Internal Fixation	123	180	No	E	≤72h	2.7	13.5	30.8	4.3	290.64	31.68	90.8	18.09	12.6
20250088	No	56	Male	18.5-23.9	No	Yes	No	No	No	No	No	No	Cervical spine	Low-energy injury	Decompression Combined with Internal Fixation	200	390	Yes	C	＞72h	0.5	12.8	39.1	5.5	357.08	29.54	128.4	14.16	14.1
20250089	No	51	Female	18.5-23.9	No	No	No	No	No	No	No	No	Lumbar spine	High-energy injury	Internal Fixation	93	70	No	D	＞72h	1	12.9	21.1	3.7	311.49	28.68	128.5	9.26	8
20250090	No	43	Male	24.0-27.9	No	No	No	No	No	No	No	No	Cervical spine	Low-energy injury	Internal Fixation	143	60	No	C	≤72h	4.3	13.3	23.6	3.2	420.67	29.49	110.5	29.23	11.6
20250091	No	26	Male	18.5-23.9	No	No	Yes	Yes	No	No	No	No	Thoracic spine	High-energy injury	Decompression Combined with Internal Fixation	74	340	No	E	≤72h	0.3	12.4	39.5	4.4	213.43	31.21	109.2	31.51	10.7
20250092	No	45	Female	24.0-27.9	No	No	No	No	No	No	No	No	Thoracic spine	High-energy injury	Decompression Combined with Internal Fixation	189	450	No	C	＞72h	4.5	11.2	24.8	3.2	298.03	28.63	110.3	20.83	8.3
20250093	No	43	Male	≥28.0	No	No	No	No	Yes	No	No	No	Cervical spine	Low-energy injury	Internal Fixation	74	250	No	E	≤72h	2.3	13.7	38.8	4	299.38	29.84	86.7	7.38	7.6
20250094	Yes	43	Male	18.5-23.9	Yes	Yes	No	Yes	Yes	No	No	No	Thoracic spine	High-energy injury	Internal Fixation	205	350	Yes	C	＞72h	11.9	10.3	40.1	3.2	215.31	33.04	113.4	27.35	8.6
20250095	No	51	Male	≤18.4	Yes	No	No	Yes	No	No	No	No	Lumbar spine	Low-energy injury	Internal Fixation	120	250	No	E	＞72h	2	14.5	30.6	3	374.92	34.06	93	6.03	10.6
20250096	No	69	Female	18.5-23.9	No	No	No	No	No	No	No	No	Lumbar spine	Low-energy injury	Internal Fixation	131	60	No	D	≤72h	0.8	11.3	29.8	4.6	209.65	32	107.8	23.56	11.6
20250097	No	47	Female	≥28.0	No	No	No	No	No	No	No	No	Cervical spine	Low-energy injury	Internal Fixation	137	70	No	D	≤72h	1	10	41.3	5.2	197.82	38.73	122.2	36.15	14.3
20250098	No	63	Female	18.5-23.9	No	No	No	No	No	No	No	No	Thoracic spine	High-energy injury	Decompression Combined with Internal Fixation	219	470	No	A	＞72h	1.3	12.1	29.3	4.5	159.43	39.87	123.7	6.47	12.4
20250099	Yes	65	Female	≥28.0	Yes	No	No	No	No	No	No	No	Cervical spine	High-energy injury	Decompression Combined with Internal Fixation	140	320	No	A	＞72h	3.8	13.5	21.8	5.3	295.4	36.98	91	11.5	12.2
20250100	No	61	Male	≥28.0	Yes	No	No	No	No	No	No	No	Lumbar spine	High-energy injury	Decompression Combined with Internal Fixation	167	440	Yes	E	≤72h	2.9	13.4	33.8	2.8	272.29	29.36	97.5	27.11	7.1
20250101	No	30	Female	24.0-27.9	Yes	No	Yes	Yes	No	No	No	No	Lumbar spine	High-energy injury	Decompression Combined with Internal Fixation	137	220	No	D	≤72h	2.5	13.9	24.7	3.4	336.2	33.92	105.2	10.3	12.9
20250102	No	84	Male	18.5-23.9	No	No	No	No	No	No	No	No	Thoracic spine	High-energy injury	Internal Fixation	141	250	No	D	≤72h	0.3	12.9	21.9	3.7	213.19	33.14	95.6	35.64	8.3
20250103	No	55	Male	≤18.4	No	Yes	No	Yes	Yes	No	No	No	Lumbar spine	High-energy injury	Internal Fixation	116	190	No	E	≤72h	2.1	10.2	34.4	3.1	187.41	33.57	129.1	7.6	11
20250104	No	43	Male	18.5-23.9	No	No	No	Yes	Yes	No	No	No	Lumbar spine	Low-energy injury	Internal Fixation	115	110	No	E	≤72h	0.3	11	26.3	5.4	153.31	37.6	128.8	16.54	12.7
20250105	No	78	Male	18.5-23.9	Yes	Yes	No	No	No	No	No	Yes	Thoracic spine	High-energy injury	Internal Fixation	138	80	No	D	≤72h	11	13.3	22	4.3	199.86	37.16	86.9	15.45	8.8
20250106	No	27	Male	≥28.0	No	No	No	No	No	No	No	No	Lumbar spine	High-energy injury	Internal Fixation	106	200	No	E	≤72h	1.8	12.9	28	5	361.65	40.48	96.8	26.78	9.1
20250107	No	23	Male	≥28.0	No	No	No	No	No	No	No	Yes	Lumbar spine	High-energy injury	Decompression Combined with Internal Fixation	222	320	Yes	A	≤72h	0.6	12	26.6	3.6	355.47	34.59	112.4	25.48	7.5
20250108	Yes	48	Male	24.0-27.9	Yes	No	No	No	No	No	No	No	Thoracic spine	High-energy injury	Internal Fixation	138	230	No	C	≤72h	4.7	13.4	27	4.4	363.59	31.43	129.7	38.12	8.8
20250109	Yes	25	Male	24.0-27.9	No	Yes	No	No	No	No	No	Yes	Cervical spine	Low-energy injury	Internal Fixation	160	340	No	A	≤72h	2.9	11.8	39.9	3.6	388.37	36.75	92.5	22.34	7.3
20250110	No	55	Male	18.5-23.9	No	Yes	No	No	No	No	No	No	Lumbar spine	High-energy injury	Decompression Combined with Internal Fixation	132	170	No	E	≤72h	4.2	12.8	27.4	4.5	175.95	39.37	118.6	37.81	12.6
20250111	No	21	Male	≥28.0	Yes	No	No	No	Yes	No	No	No	Thoracic spine	High-energy injury	Internal Fixation	118	270	No	E	＞72h	0.2	13.6	25.4	4.1	394.68	32.86	122.1	16.38	8.3
20250112	No	51	Female	≥28.0	No	No	No	Yes	No	No	No	No	Cervical spine	High-energy injury	Decompression Combined with Internal Fixation	144	220	No	E	≤72h	3.6	11	41.9	4.1	409.51	37.33	113.6	38.05	10.2
20250113	No	73	Female	18.5-23.9	No	No	No	No	No	No	No	No	Cervical spine	High-energy injury	Internal Fixation	138	300	No	E	＞72h	0.4	11.6	36.8	4.9	395.12	30.59	115.6	7.89	11.3
20250114	No	65	Male	≥28.0	No	No	No	No	No	No	No	Yes	Lumbar spine	High-energy injury	Decompression Combined with Internal Fixation	146	120	No	D	≤72h	2.9	11.4	35.4	4	371.6	32.57	91.9	38.48	9.9
20250115	No	56	Female	24.0-27.9	No	No	No	No	No	No	No	No	Lumbar spine	Low-energy injury	Internal Fixation	125	280	No	E	≤72h	1.4	11.2	28.1	3.6	232.54	36.73	87	8.92	7.2
20250116	No	53	Female	18.5-23.9	Yes	No	No	Yes	No	No	No	No	Thoracic spine	Low-energy injury	Internal Fixation	85	260	Yes	D	≤72h	1	10.5	26	5.6	264.18	30.65	113.2	11.71	8.8
20250117	No	24	Male	18.5-23.9	No	No	No	No	No	No	No	No	Thoracic spine	High-energy injury	Decompression Combined with Internal Fixation	145	170	No	E	≤72h	11	11	40	3.1	304.24	39.46	100.6	34.19	9.5
20250118	No	40	Female	18.5-23.9	Yes	No	No	Yes	No	No	No	No	Lumbar spine	Low-energy injury	Decompression Combined with Internal Fixation	144	470	Yes	A	≤72h	1.2	12	31	3.3	262.95	34.19	95.9	24.73	14.3
20250119	No	43	Female	18.5-23.9	Yes	No	No	No	No	No	No	No	Thoracic spine	Low-energy injury	Decompression Combined with Internal Fixation	109	380	Yes	D	≤72h	1	10.4	37	4.9	404.34	40.12	121.2	5.7	14.2
20250120	No	57	Female	18.5-23.9	No	Yes	No	No	No	Yes	No	No	Lumbar spine	High-energy injury	Internal Fixation	83	180	No	D	＞72h	0.8	10.5	41.2	4.5	440.13	36.57	122.1	16.38	12.8
20250121	No	41	Female	≥28.0	Yes	No	No	Yes	No	No	No	No	Cervical spine	High-energy injury	Internal Fixation	143	280	No	E	≤72h	2.5	10	26.1	4.7	322.59	29.52	108.1	5.49	9.5
20250122	No	28	Male	≤18.4	Yes	No	No	No	No	No	No	No	Lumbar spine	Low-energy injury	Decompression Combined with Internal Fixation	154	300	Yes	C	≤72h	0.3	12.5	23.6	3.4	215.97	37.61	127.1	25.78	9.8
20250123	No	59	Female	24.0-27.9	No	Yes	No	Yes	No	No	No	No	Cervical spine	High-energy injury	Internal Fixation	154	190	No	E	＞72h	4.4	10.3	30	3.2	309.74	41.17	89.5	13.5	7.9
20250124	No	68	Female	18.5-23.9	Yes	No	No	No	No	No	No	No	Lumbar spine	Low-energy injury	Decompression Combined with Internal Fixation	116	190	No	E	＞72h	3.3	11.1	40.7	4.1	343.63	28.53	114.1	46.19	8.2
20250125	No	68	Female	18.5-23.9	No	No	No	No	No	No	No	Yes	Thoracic spine	Low-energy injury	Internal Fixation	128	130	No	E	≤72h	2.5	10.5	40.4	3.7	203.49	36.55	98	19.48	13.3
20250126	No	69	Male	24.0-27.9	No	No	No	No	Yes	No	No	No	Lumbar spine	High-energy injury	Internal Fixation	130	200	No	E	≤72h	1.7	11.4	34.7	6.2	444.99	38.13	92.2	40.86	10.1
20250127	No	44	Female	≤18.4	No	Yes	No	No	Yes	No	No	No	Lumbar spine	High-energy injury	Decompression Combined with Internal Fixation	235	360	Yes	C	≤72h	1.4	12.1	30.7	4.9	199.02	40.88	90.2	30.72	8.2
20250128	No	42	Female	24.0-27.9	No	No	No	No	No	Yes	No	No	Lumbar spine	Low-energy injury	Internal Fixation	163	90	No	D	≤72h	1.1	11.3	29.2	5.3	447.2	36.85	108.5	37.9	14
20250129	No	24	Male	24.0-27.9	No	No	No	Yes	No	No	No	No	Lumbar spine	High-energy injury	Internal Fixation	128	100	No	E	≤72h	9.8	11.7	20.3	5.1	375.3	34.98	96.9	33.59	14
20250130	No	66	Female	18.5-23.9	No	No	No	No	No	No	No	Yes	Lumbar spine	High-energy injury	Internal Fixation	165	280	No	E	≤72h	0.7	10.9	21	4.3	357.19	40.82	121.5	24.98	8.1
20250131	No	68	Female	≤18.4	No	Yes	No	No	No	No	No	No	Thoracic spine	Low-energy injury	Decompression Combined with Internal Fixation	156	380	No	C	＞72h	2.4	11.6	40.6	3.3	256.25	30.05	100.8	46.42	11.8
20250132	No	41	Male	18.5-23.9	Yes	No	No	No	No	No	No	No	Lumbar spine	Low-energy injury	Decompression Combined with Internal Fixation	168	190	Yes	E	≤72h	1.4	14.4	32.5	5.3	298.04	41.18	128.7	34.24	9.9
20250133	No	75	Female	18.5-23.9	No	No	No	No	No	No	No	Yes	Thoracic spine	Low-energy injury	Decompression Combined with Internal Fixation	102	410	Yes	C	＞72h	3.6	12.1	20.6	5.1	190.17	39.32	127.1	15.58	11.4
20250134	No	48	Male	18.5-23.9	Yes	No	No	No	No	No	No	No	Cervical spine	Low-energy injury	Decompression Combined with Internal Fixation	148	250	No	D	≤72h	3.3	13.7	33.1	3.2	200.56	33.86	107.2	20.82	12.7
20250135	No	31	Male	≥28.0	No	No	No	Yes	Yes	No	No	No	Cervical spine	Low-energy injury	Internal Fixation	129	170	No	E	＞72h	0.7	11.2	39.5	5	202.43	30.89	123.1	44.72	8
20250136	No	45	Male	18.5-23.9	Yes	No	No	Yes	No	No	No	Yes	Lumbar spine	High-energy injury	Decompression Combined with Internal Fixation	129	410	Yes	B	＞72h	0.2	13.4	21.4	3.5	325.4	30.75	129.5	12.01	10
20250137	No	54	Female	18.5-23.9	Yes	No	No	Yes	No	No	No	Yes	Thoracic spine	High-energy injury	Internal Fixation	160	170	No	E	≤72h	7.2	12.6	29.4	3.7	312.71	39.46	115.9	19.51	13.9
20250138	No	56	Male	24.0-27.9	No	No	No	Yes	No	No	No	No	Cervical spine	High-energy injury	Internal Fixation	91	200	No	E	＞72h	1	11.8	27.5	5.9	171.7	40.21	108.2	23.91	7.6
20250139	No	65	Female	24.0-27.9	Yes	No	Yes	No	No	No	No	No	Lumbar spine	High-energy injury	Internal Fixation	121	70	No	E	≤72h	3	10.8	31.3	2.8	325.51	36.02	92.3	28.39	8.3
20250140	No	48	Male	18.5-23.9	No	No	No	Yes	Yes	No	No	Yes	Thoracic spine	High-energy injury	Decompression Combined with Internal Fixation	236	230	No	C	≤72h	1.6	11.4	36.7	3	443.53	38.84	102.9	37.14	11
20250141	No	38	Female	18.5-23.9	No	Yes	No	Yes	No	No	No	Yes	Thoracic spine	High-energy injury	Decompression Combined with Internal Fixation	123	380	No	A	≤72h	2.8	10.2	25.6	2.5	237.44	31.16	98.9	39.86	7.8
20250142	No	46	Female	18.5-23.9	No	No	No	No	No	No	No	No	Cervical spine	Low-energy injury	Internal Fixation	90	230	No	D	≤72h	2	14.1	35.3	4.5	425.33	39.09	130.9	47.41	8.2
20250143	Yes	52	Female	18.5-23.9	Yes	No	No	No	No	No	No	No	Cervical spine	High-energy injury	Decompression Combined with Internal Fixation	121	380	No	C	≤72h	5.9	14.4	30.1	5.5	446.57	39.4	119.9	27.39	13.1
20250144	Yes	65	Male	18.5-23.9	No	No	No	No	No	Yes	No	No	Lumbar spine	Low-energy injury	Internal Fixation	192	350	Yes	A	＞72h	6.1	12.4	36.2	5	392.56	36.82	113	20.57	7.9
20250145	No	58	Female	≤18.4	No	No	No	No	Yes	No	No	No	Lumbar spine	High-energy injury	Decompression Combined with Internal Fixation	112	220	No	E	＞72h	2.1	10.5	37.2	4.9	370.63	38.54	91	45.04	9.3
20250146	Yes	55	Male	24.0-27.9	No	Yes	No	Yes	No	No	No	Yes	Lumbar spine	Low-energy injury	Decompression Combined with Internal Fixation	161	440	Yes	A	＞72h	9.5	11.4	34.2	5.4	252.87	36.89	97.9	20.23	10.8
20250147	Yes	56	Male	18.5-23.9	No	Yes	No	No	No	No	No	No	Cervical spine	Low-energy injury	Internal Fixation	96	50	No	A	＞72h	8.4	12.5	24.1	5.2	188.34	37.11	105.6	6.64	8.9
20250148	No	49	Male	24.0-27.9	No	No	No	No	No	No	No	No	Lumbar spine	High-energy injury	Internal Fixation	68	150	No	E	≤72h	2	11.3	37.4	4.4	207.65	28.88	105.3	7.6	11.8
20250149	No	41	Female	24.0-27.9	No	No	No	No	No	No	No	No	Cervical spine	Low-energy injury	Internal Fixation	101	260	No	D	≤72h	0.5	14.2	41.6	4	349.93	40.55	114.7	17.27	9.7
20250150	No	41	Male	18.5-23.9	No	No	No	No	No	Yes	No	No	Lumbar spine	Low-energy injury	Decompression Combined with Internal Fixation	173	420	No	D	＞72h	0.8	11.2	23.7	3.3	445.63	34.87	95.4	13.78	12.6
20250151	No	50	Male	18.5-23.9	No	No	No	Yes	No	No	No	No	Lumbar spine	High-energy injury	Internal Fixation	85	220	No	E	≤72h	3.7	14	22	3.8	291.66	33.97	90.4	13.02	8.3
20250152	No	35	Male	≥28.0	No	No	No	Yes	No	No	No	No	Thoracic spine	High-energy injury	Internal Fixation	89	290	No	A	≤72h	1.9	13.6	21.4	2.7	218.26	34.13	126.3	6.48	12.3
20250153	No	45	Male	18.5-23.9	No	No	No	No	No	No	No	No	Thoracic spine	High-energy injury	Internal Fixation	155	180	No	E	≤72h	2.8	13.7	31.3	4.7	250.12	31.04	130.9	16.45	13.1
20250154	No	62	Female	≥28.0	No	No	No	No	No	No	No	No	Cervical spine	Low-energy injury	Decompression Combined with Internal Fixation	187	400	Yes	E	≤72h	0.8	10.4	29.3	4.4	150.25	34.51	119.6	5.97	13
20250155	No	25	Female	24.0-27.9	No	No	No	No	No	Yes	No	No	Cervical spine	High-energy injury	Decompression Combined with Internal Fixation	107	70	No	E	≤72h	2.5	13.9	34.4	3.6	208.64	30.19	106.9	34.14	13.3
20250156	No	51	Male	24.0-27.9	No	No	No	Yes	Yes	No	No	No	Thoracic spine	High-energy injury	Decompression Combined with Internal Fixation	152	290	No	E	≤72h	1	12.9	37.1	3.9	191.88	39.58	112.5	42.1	11.2
20250157	No	45	Male	18.5-23.9	No	No	No	Yes	No	No	No	No	Lumbar spine	High-energy injury	Decompression Combined with Internal Fixation	179	210	No	A	＞72h	1.5	10.2	22.5	5.3	166.28	28.91	108	23.82	12.9
20250158	No	48	Male	18.5-23.9	Yes	No	No	No	No	No	No	No	Thoracic spine	High-energy injury	Internal Fixation	152	210	No	D	＞72h	0.7	13.9	18.8	2.3	300.06	30.24	112.9	35.17	11.2
20250159	Yes	81	Female	18.5-23.9	Yes	No	Yes	No	No	Yes	No	Yes	Lumbar spine	High-energy injury	Internal Fixation	157	430	No	C	＞72h	7.9	11.2	24.3	5.4	300.34	35.02	93.8	27.37	9.5
20250160	Yes	59	Female	18.5-23.9	Yes	No	No	Yes	No	No	No	No	Lumbar spine	Low-energy injury	Internal Fixation	146	130	No	A	≤72h	5.5	14.2	31.8	3.6	309.5	30.57	87.2	31.47	11.6
20250161	No	53	Male	18.5-23.9	Yes	No	No	No	No	No	No	No	Thoracic spine	High-energy injury	Decompression Combined with Internal Fixation	164	250	No	A	≤72h	3.7	10.1	19.7	4.8	312.55	37.03	122.9	36.17	10.8
20250162	No	61	Female	≥28.0	No	No	No	No	No	No	No	No	Lumbar spine	Low-energy injury	Internal Fixation	153	80	No	E	＞72h	2.4	10.2	28.1	4.4	204.52	38.49	95.4	30.71	10.6
20250163	No	68	Male	24.0-27.9	Yes	Yes	No	Yes	No	No	No	No	Cervical spine	Low-energy injury	Internal Fixation	106	210	No	E	＞72h	1.1	13.4	35.6	1.8	244.86	28.5	98	47.57	9.4
20250164	No	61	Female	18.5-23.9	No	No	No	Yes	No	No	No	No	Thoracic spine	Low-energy injury	Decompression Combined with Internal Fixation	139	130	No	E	≤72h	0.4	10.9	21.5	4.5	360.87	28.49	93.7	21.54	10.8
20250165	No	72	Male	18.5-23.9	No	No	No	No	No	No	No	No	Lumbar spine	High-energy injury	Decompression Combined with Internal Fixation	101	270	No	C	≤72h	7	12.4	24.8	5.9	303.97	29.35	115	11.97	8.5
20250166	No	46	Female	≥28.0	No	No	No	Yes	No	No	No	No	Lumbar spine	Low-energy injury	Internal Fixation	137	280	No	E	≤72h	1.9	10.9	30.8	5.9	415.83	39.67	107.9	16.65	9
20250167	Yes	43	Male	18.5-23.9	Yes	No	No	No	Yes	No	No	No	Cervical spine	High-energy injury	Internal Fixation	107	70	No	B	＞72h	3.9	11.6	33.3	4.2	316.45	29.89	98.8	11.41	14.3
20250168	No	57	Female	18.5-23.9	No	No	No	No	No	No	No	No	Thoracic spine	High-energy injury	Decompression Combined with Internal Fixation	196	460	Yes	C	≤72h	15	12.7	30.2	5.1	353.77	41.97	86.6	19.54	12.8
20250169	No	56	Female	24.0-27.9	No	No	No	Yes	No	No	No	No	Lumbar spine	High-energy injury	Internal Fixation	67	100	No	E	≤72h	1.2	12.8	36.4	6.3	257.71	29.89	105	15.08	10.6
20250170	No	80	Female	24.0-27.9	No	No	No	No	No	No	No	No	Lumbar spine	High-energy injury	Decompression Combined with Internal Fixation	92	420	Yes	D	≤72h	2.6	13.3	25	4.7	190.89	32.12	115.3	9.12	7.6
20250171	No	68	Female	18.5-23.9	Yes	No	No	No	No	No	No	Yes	Cervical spine	Low-energy injury	Decompression Combined with Internal Fixation	158	290	Yes	A	≤72h	3.4	13.8	36.3	3.6	211.52	40.52	130.2	32.28	11.1
20250172	Yes	42	Female	24.0-27.9	Yes	Yes	No	No	No	No	No	No	Thoracic spine	High-energy injury	Internal Fixation	204	300	No	C	＞72h	3.8	14.3	37	5.6	247.16	37.37	128.6	46.94	11.5
20250173	No	38	Male	18.5-23.9	No	No	No	No	No	No	No	No	Cervical spine	High-energy injury	Internal Fixation	158	270	No	E	≤72h	2	13.9	23.4	5.2	442.69	32.68	118.8	12.97	11.6
20250174	Yes	74	Female	18.5-23.9	No	No	No	No	No	No	No	No	Thoracic spine	High-energy injury	Decompression Combined with Internal Fixation	134	390	Yes	B	＞72h	5.5	12.5	27.9	4.4	265.48	40.35	118.8	39.34	12.8
20250175	No	62	Male	≤18.4	No	No	Yes	No	No	No	No	No	Lumbar spine	High-energy injury	Decompression Combined with Internal Fixation	221	270	No	D	≤72h	1.7	11.7	40.6	5	387.64	40.61	122.8	40.77	8.5
20250176	No	42	Male	18.5-23.9	No	Yes	No	No	No	No	No	Yes	Thoracic spine	High-energy injury	Internal Fixation	109	160	No	E	＞72h	4.4	10.4	31.6	3.5	173.37	41.68	98.6	27.66	9.1
20250177	No	47	Male	24.0-27.9	No	Yes	No	No	No	No	No	No	Cervical spine	High-energy injury	Decompression Combined with Internal Fixation	157	280	Yes	C	≤72h	3.6	13.5	36.7	5.5	221.39	29.43	104.4	41.38	11.2
20250178	No	25	Male	≥28.0	No	No	No	Yes	No	No	No	No	Cervical spine	Low-energy injury	Decompression Combined with Internal Fixation	184	460	Yes	E	≤72h	5.2	12.5	26.7	4.7	211.73	28.57	120.7	17.35	12.9
20250179	No	60	Male	24.0-27.9	No	No	No	Yes	No	No	No	Yes	Thoracic spine	Low-energy injury	Internal Fixation	120	110	No	D	≤72h	3.2	12.8	38.1	4.4	436.41	31.23	97.2	36.65	10.5
20250180	No	28	Male	18.5-23.9	No	No	No	No	No	No	No	No	Thoracic spine	High-energy injury	Internal Fixation	141	200	No	D	≤72h	0.4	13.2	31.9	2.7	428.58	37.33	129.5	26.86	12.8
20250181	No	55	Male	18.5-23.9	No	Yes	No	Yes	Yes	Yes	No	No	Lumbar spine	High-energy injury	Decompression Combined with Internal Fixation	124	200	No	E	≤72h	1.6	12.7	27.2	5.2	400.72	39.99	116	30.65	7.9
20250182	No	27	Male	≥28.0	No	Yes	No	No	No	No	No	Yes	Cervical spine	High-energy injury	Internal Fixation	112	210	No	D	＞72h	5.4	12.8	33.9	6	389.51	38.93	110.5	27	13.3
20250183	No	64	Female	≥28.0	No	Yes	No	No	No	No	No	No	Cervical spine	High-energy injury	Internal Fixation	133	120	No	B	≤72h	0.2	10.1	36.2	4	247.44	29.26	109.4	42.82	13.8
20250184	No	32	Male	18.5-23.9	No	No	No	Yes	No	No	No	No	Thoracic spine	High-energy injury	Internal Fixation	108	290	No	D	≤72h	2.4	13.8	37.5	4	218.12	30.9	114.3	26.57	8.1
20250185	No	64	Male	≤18.4	No	Yes	No	No	No	No	No	No	Lumbar spine	High-energy injury	Internal Fixation	137	300	No	D	＞72h	0.8	10.8	30.4	3.6	209.67	35.34	109.7	15.33	11.4
20250186	No	47	Female	≤18.4	No	No	No	No	No	No	No	No	Lumbar spine	Low-energy injury	Internal Fixation	108	170	No	E	≤72h	2.5	10.5	31	5.4	217.35	41.44	104.2	19.88	8.3
20250187	No	53	Male	24.0-27.9	No	No	No	Yes	No	No	No	No	Thoracic spine	High-energy injury	Internal Fixation	174	200	No	E	≤72h	0.9	12.1	28	4.7	217.41	33.09	97.4	42.09	11.7
20250188	No	44	Male	24.0-27.9	No	Yes	No	No	No	No	No	No	Lumbar spine	High-energy injury	Decompression Combined with Internal Fixation	164	330	Yes	C	≤72h	0.7	11.2	28.2	4.6	334.29	32.09	103.4	11.53	8.4
20250189	Yes	56	Female	24.0-27.9	No	No	No	No	No	No	No	No	Thoracic spine	High-energy injury	Internal Fixation	133	200	Yes	A	＞72h	7.2	12.8	27.8	3.7	203.16	38.26	100.1	28.59	9.6
20250190	No	62	Male	18.5-23.9	No	No	No	No	No	No	No	No	Lumbar spine	Low-energy injury	Decompression Combined with Internal Fixation	104	80	No	E	＞72h	2	14	26.2	5.9	224.75	33.22	88.7	44.17	7.8
20250191	No	18	Male	24.0-27.9	No	No	No	No	No	No	Yes	No	Cervical spine	Low-energy injury	Internal Fixation	121	170	No	D	＞72h	6	11.8	32.7	3.2	170.03	32.64	107.9	44.99	9.8
20250192	No	43	Female	24.0-27.9	No	No	No	No	No	No	No	No	Lumbar spine	Low-energy injury	Internal Fixation	131	290	No	D	≤72h	1.1	12	35.3	5.6	248.37	29.86	86.9	13.97	10.2
20250193	No	56	Female	≥28.0	Yes	No	No	No	No	No	No	No	Lumbar spine	High-energy injury	Internal Fixation	145	170	No	E	≤72h	1.5	12.6	28.9	6	341.05	39.41	95.8	13.18	12.4
20250194	Yes	69	Female	24.0-27.9	No	No	No	Yes	Yes	No	No	Yes	Lumbar spine	Low-energy injury	Internal Fixation	88	60	No	E	≤72h	9.9	10.3	22.1	1.8	351.06	28.58	115.7	30.18	7.5
20250195	No	66	Female	18.5-23.9	Yes	No	No	Yes	No	No	No	Yes	Thoracic spine	High-energy injury	Decompression Combined with Internal Fixation	129	250	No	E	≤72h	0.8	13.1	40.5	5.2	368.84	31.9	111.4	5.28	14.6
20250196	No	72	Male	24.0-27.9	No	No	No	No	No	No	No	No	Lumbar spine	High-energy injury	Internal Fixation	89	220	No	E	＞72h	2.7	12.9	21.2	4.7	325.64	34.95	95.3	22.53	13.4
20250197	Yes	55	Female	18.5-23.9	No	No	No	No	No	No	No	No	Cervical spine	High-energy injury	Internal Fixation	161	200	No	B	＞72h	4	12.9	40.5	5.1	390.92	37.71	89.2	41.37	8.8
20250198	No	79	Male	≤18.4	No	No	No	Yes	No	No	No	No	Lumbar spine	Low-energy injury	Decompression Combined with Internal Fixation	134	180	No	E	≤72h	0.8	13.3	41	5.1	323.87	36.28	109.1	34.73	12.5
20250199	No	68	Male	24.0-27.9	No	Yes	No	No	No	No	No	Yes	Thoracic spine	Low-energy injury	Internal Fixation	84	130	No	E	＞72h	2.8	11.1	37.5	4.7	369.24	32.83	100.2	11.03	9.8
20250200	No	67	Female	18.5-23.9	No	No	No	No	No	No	No	No	Lumbar spine	High-energy injury	Internal Fixation	89	140	No	D	≤72h	3.8	11.6	24.3	4.4	383.3	28.09	102.9	32.33	9.8
20250201	No	32	Male	≥28.0	No	No	No	No	No	No	No	No	Thoracic spine	Low-energy injury	Internal Fixation	68	110	No	D	≤72h	1.3	10.1	27.3	2.4	341.05	38.48	127.6	9.93	14.7
20250202	No	53	Female	24.0-27.9	No	Yes	No	No	No	No	No	No	Thoracic spine	Low-energy injury	Decompression Combined with Internal Fixation	83	140	No	E	＞72h	2.6	11.1	23.8	4.7	376.68	37.22	102.3	22.89	9.5
20250203	No	29	Female	≤18.4	Yes	No	No	No	No	No	No	Yes	Thoracic spine	High-energy injury	Internal Fixation	130	270	Yes	D	≤72h	2.2	10.5	33	4.1	374.29	35.92	124.9	7.57	11.7
20250204	No	47	Male	18.5-23.9	No	No	Yes	Yes	No	No	No	No	Cervical spine	High-energy injury	Decompression Combined with Internal Fixation	209	440	Yes	C	≤72h	3	10.1	29.5	2.4	185.7	31.5	97.9	25.4	14.1
20250205	Yes	73	Male	18.5-23.9	No	No	Yes	Yes	No	No	No	No	Thoracic spine	Low-energy injury	Decompression Combined with Internal Fixation	169	210	Yes	A	≤72h	3.4	12.1	21.1	5.2	337.16	39.59	130.5	6.02	12
20250206	Yes	68	Male	≤18.4	No	No	No	No	Yes	No	No	Yes	Thoracic spine	High-energy injury	Internal Fixation	83	300	No	A	＞72h	7.2	14	24.8	4.7	312.43	40.43	95	36.68	13.1
20250207	No	54	Male	≥28.0	No	Yes	No	No	No	No	No	No	Thoracic spine	Low-energy injury	Internal Fixation	131	110	No	E	≤72h	2.1	12.9	35.5	4.6	381.89	30.52	95.7	29.59	8.6
20250208	Yes	79	Male	18.5-23.9	Yes	No	Yes	Yes	Yes	No	No	No	Lumbar spine	Low-energy injury	Decompression Combined with Internal Fixation	140	350	Yes	A	＞72h	3.3	10.2	26.3	4.7	441.4	33.19	107	17.56	7.7
20250209	No	62	Male	24.0-27.9	No	No	No	Yes	No	No	No	Yes	Cervical spine	Low-energy injury	Decompression Combined with Internal Fixation	215	470	Yes	C	＞72h	1.8	11.5	33.9	3.1	346.65	30.98	89.1	35.61	13.1
20250210	No	66	Male	18.5-23.9	No	No	No	No	Yes	No	No	No	Lumbar spine	Low-energy injury	Decompression Combined with Internal Fixation	162	270	No	E	＞72h	3.6	13.3	36.2	3.5	192.14	35.97	100.5	17.86	13.9
20250211	Yes	52	Male	18.5-23.9	No	No	No	No	No	No	No	Yes	Lumbar spine	High-energy injury	Internal Fixation	93	190	No	D	≤72h	1.8	14.1	40.9	6.5	179.31	31.04	95.5	42.49	7.8
20250212	No	69	Female	24.0-27.9	No	No	No	No	No	No	No	Yes	Thoracic spine	High-energy injury	Decompression Combined with Internal Fixation	179	420	Yes	C	≤72h	3.5	11.8	20.3	2.7	187.16	28.66	95.5	35.87	13.6
20250213	No	46	Male	18.5-23.9	No	No	No	No	No	No	No	No	Thoracic spine	High-energy injury	Decompression Combined with Internal Fixation	140	310	Yes	D	＞72h	2.1	13.5	24	5.3	217.54	37.53	117.2	21.16	14.9
20250214	No	86	Male	18.5-23.9	No	No	No	No	No	No	No	No	Thoracic spine	Low-energy injury	Decompression Combined with Internal Fixation	157	70	No	E	≤72h	0.9	11.7	19.3	4.2	424.95	39.94	121	5.44	10
20250215	No	55	Male	24.0-27.9	No	No	Yes	No	No	No	No	No	Lumbar spine	High-energy injury	Decompression Combined with Internal Fixation	218	320	Yes	E	＞72h	1.2	13.1	38.6	3	402.4	36.04	111.2	44.27	8.3
20250216	Yes	65	Female	24.0-27.9	No	No	No	No	No	No	No	No	Cervical spine	High-energy injury	Internal Fixation	123	170	No	E	≤72h	4.1	11.6	27.4	5.9	246.99	35.25	126.8	11.97	11.1
20250217	No	24	Male	18.5-23.9	Yes	No	Yes	Yes	No	Yes	No	No	Cervical spine	High-energy injury	Internal Fixation	115	210	No	E	≤72h	1	10.2	26.2	4.2	301.1	40.15	86.8	18.33	8.1
20250218	No	38	Male	24.0-27.9	No	No	No	No	Yes	No	No	No	Thoracic spine	Low-energy injury	Internal Fixation	117	90	No	E	＞72h	1.4	13.2	28.2	3.3	417.63	37.36	129.3	30.73	11.4
20250219	No	72	Male	18.5-23.9	No	No	Yes	No	No	No	No	No	Cervical spine	High-energy injury	Decompression Combined with Internal Fixation	187	250	No	A	＞72h	1.4	14.3	23.7	4.4	202.88	33.75	90.8	6.28	7.2
20250220	No	71	Male	24.0-27.9	No	Yes	No	No	No	No	No	No	Lumbar spine	Low-energy injury	Internal Fixation	99	270	No	D	≤72h	1.8	14.3	41.3	3.2	402.95	40.11	97.1	20.07	12.1
20250221	No	70	Male	18.5-23.9	No	No	No	No	No	Yes	Yes	No	Thoracic spine	High-energy injury	Internal Fixation	123	220	No	A	≤72h	1.5	12.6	20.1	4.6	388.98	35.63	131.6	13.44	12
20250222	No	45	Male	18.5-23.9	Yes	No	No	No	No	No	No	No	Thoracic spine	High-energy injury	Decompression Combined with Internal Fixation	133	350	No	B	≤72h	0.4	12	34.9	4.3	312.34	40.65	131.4	28.51	11.2
20250223	No	52	Female	18.5-23.9	No	No	No	No	No	No	No	Yes	Lumbar spine	Low-energy injury	Decompression Combined with Internal Fixation	227	300	No	C	＞72h	1.1	13.3	30	4.4	433.04	37.85	122.4	6.5	10.5
20250224	No	45	Male	18.5-23.9	No	No	No	Yes	Yes	No	Yes	No	Thoracic spine	High-energy injury	Internal Fixation	146	280	No	E	＞72h	0.8	13.6	39.2	4.2	217.37	34.39	92.6	21.2	12.8
20250225	No	38	Male	18.5-23.9	Yes	No	No	No	No	No	No	No	Cervical spine	Low-energy injury	Decompression Combined with Internal Fixation	175	490	No	A	≤72h	1.3	13	33.5	3.9	219.37	38.84	89.1	5.68	12.3
20250226	No	62	Male	24.0-27.9	No	No	Yes	No	No	No	No	No	Cervical spine	Low-energy injury	Internal Fixation	106	240	No	D	＞72h	5.2	14.4	40	4.3	408.34	30.89	129.6	42.46	12.7
20250227	No	53	Male	24.0-27.9	No	No	No	No	No	No	No	Yes	Lumbar spine	High-energy injury	Internal Fixation	99	230	No	E	≤72h	1.9	10.6	40.4	3.1	212.33	38.34	108.8	37.28	11.5
20250228	No	26	Male	18.5-23.9	No	No	No	No	No	No	No	No	Lumbar spine	High-energy injury	Internal Fixation	83	120	No	E	＞72h	1.3	13.7	37.1	3.1	323.34	36.67	100.7	20.72	9.7
20250229	No	39	Male	18.5-23.9	Yes	No	No	No	Yes	No	No	Yes	Lumbar spine	Low-energy injury	Internal Fixation	174	290	No	D	≤72h	1.4	10.4	29.2	3.4	383.34	38.49	125.4	30.1	9.3
20250230	No	63	Female	18.5-23.9	No	No	No	Yes	No	No	No	No	Lumbar spine	High-energy injury	Internal Fixation	185	170	No	E	≤72h	2.5	12.9	29.5	5.3	434.71	34.92	100.3	39.2	9
20250231	No	35	Male	18.5-23.9	No	Yes	No	No	No	No	No	No	Lumbar spine	High-energy injury	Decompression Combined with Internal Fixation	160	270	Yes	E	＞72h	3.8	10.1	23.2	4.7	294.24	39.45	107.2	17.39	8
20250232	No	62	Male	18.5-23.9	Yes	No	No	No	No	No	No	No	Thoracic spine	High-energy injury	Decompression Combined with Internal Fixation	211	280	No	A	≤72h	1.5	11.1	26.1	5.9	160.18	39.91	111.7	30.21	13.4
20250233	No	72	Male	24.0-27.9	No	No	No	Yes	No	No	No	Yes	Lumbar spine	High-energy injury	Decompression Combined with Internal Fixation	193	470	Yes	C	＞72h	3.6	14.2	24.5	4.5	235.65	36.3	88.9	41.91	10.8
20250234	No	57	Male	24.0-27.9	No	No	No	No	No	No	No	Yes	Lumbar spine	Low-energy injury	Decompression Combined with Internal Fixation	117	460	Yes	E	＞72h	1.6	11.1	29.6	5.2	319.63	37.96	96.4	41.53	13.8
20250235	No	69	Male	24.0-27.9	No	No	Yes	Yes	No	No	No	No	Lumbar spine	High-energy injury	Internal Fixation	129	200	No	E	＞72h	0.5	13.8	27	5.5	353.53	40.54	114.6	40.25	11
20250236	No	49	Male	18.5-23.9	No	No	No	Yes	No	Yes	No	No	Cervical spine	Low-energy injury	Internal Fixation	139	230	No	E	≤72h	0.5	10.5	38.2	5.1	287.14	34.12	86.1	15.54	7.1
20250237	No	54	Male	18.5-23.9	No	No	No	No	No	No	No	No	Thoracic spine	High-energy injury	Internal Fixation	127	70	No	E	≤72h	2.7	10.9	33.5	4.4	325.54	31.53	108.5	15.97	12
20250238	No	54	Female	18.5-23.9	Yes	No	No	Yes	No	No	No	No	Cervical spine	High-energy injury	Decompression Combined with Internal Fixation	207	490	Yes	C	≤72h	2.7	13.4	39.4	4.7	270.92	38.27	102.3	38.24	11.4
20250239	No	52	Female	18.5-23.9	Yes	No	No	No	Yes	Yes	No	No	Lumbar spine	Low-energy injury	Decompression Combined with Internal Fixation	144	380	Yes	E	≤72h	2.1	10.8	26.2	3.3	267.07	36.61	87.2	41.92	8.8
20250240	No	71	Male	18.5-23.9	No	Yes	No	Yes	No	No	No	No	Thoracic spine	High-energy injury	Internal Fixation	121	50	No	E	≤72h	2.1	12.4	24.2	4.1	286.94	32.71	125.2	38.53	9.9
20250241	No	76	Male	18.5-23.9	No	Yes	No	Yes	No	No	No	No	Cervical spine	High-energy injury	Internal Fixation	162	270	Yes	E	＞72h	1.7	10.8	27.5	4.4	367.94	35.34	129.6	13.95	8.6
20250242	No	73	Male	18.5-23.9	Yes	No	No	Yes	No	No	No	Yes	Lumbar spine	Low-energy injury	Internal Fixation	147	200	No	E	≤72h	0.8	13.9	30	3.2	428.41	37.69	100.9	5.63	8.4
20250243	No	38	Female	18.5-23.9	Yes	Yes	No	No	No	No	No	No	Cervical spine	Low-energy injury	Internal Fixation	134	240	No	E	≤72h	0.3	13.1	22.9	4.9	394.21	41.41	88.7	37.1	11.2
20250244	No	74	Female	18.5-23.9	No	No	No	No	No	No	No	No	Thoracic spine	Low-energy injury	Decompression Combined with Internal Fixation	201	210	No	B	≤72h	1.7	12.8	20	4.6	207.25	36.29	129.9	12.14	13.6
20250245	No	44	Male	≤18.4	No	No	No	Yes	No	No	No	No	Cervical spine	High-energy injury	Decompression Combined with Internal Fixation	150	240	Yes	A	＞72h	1.7	10.8	36.9	4.5	325.66	40.04	88.3	8.97	7.4
20250246	No	47	Female	18.5-23.9	No	No	Yes	No	No	No	No	Yes	Cervical spine	Low-energy injury	Internal Fixation	148	260	No	E	≤72h	2.7	13.8	30.8	4	205.59	41.67	122.2	15.5	12.3
20250247	Yes	63	Female	18.5-23.9	Yes	No	No	Yes	No	No	No	Yes	Cervical spine	Low-energy injury	Internal Fixation	152	410	Yes	A	＞72h	4.5	12.9	30	5	200.39	37.64	106.7	18.95	9.9
20250248	No	44	Female	≥28.0	No	No	Yes	Yes	No	No	No	No	Thoracic spine	High-energy injury	Internal Fixation	71	200	No	E	≤72h	0.6	12.5	23.2	3.6	401.1	29.55	127.7	6.51	12.1
20250249	No	39	Male	18.5-23.9	No	No	No	No	No	No	No	No	Lumbar spine	High-energy injury	Internal Fixation	138	180	No	E	≤72h	0.7	12.9	29.4	3.2	364.7	28.02	95.7	10.51	13
20250250	No	42	Male	18.5-23.9	No	No	No	No	No	No	No	No	Lumbar spine	High-energy injury	Internal Fixation	160	200	No	D	≤72h	2.2	12.6	32.9	3.4	444.81	31.2	94.9	41	10
20250251	No	68	Male	18.5-23.9	No	No	No	No	No	No	No	Yes	Lumbar spine	High-energy injury	Internal Fixation	160	120	No	D	≤72h	1.2	13.4	26.8	4	405.03	41.97	112	38.19	8.2
20250252	No	79	Female	24.0-27.9	No	No	No	No	No	No	No	No	Cervical spine	High-energy injury	Decompression Combined with Internal Fixation	174	400	Yes	E	≤72h	1.9	12.5	25.6	2.2	185.6	38.53	109.7	11.9	10.3
20250253	No	74	Male	18.5-23.9	No	No	No	No	Yes	Yes	No	No	Cervical spine	Low-energy injury	Internal Fixation	92	260	No	D	≤72h	1.1	11.7	19.2	3.5	374.32	32.44	129.9	42.81	10.4
20250254	No	69	Male	24.0-27.9	Yes	Yes	No	No	No	No	No	Yes	Lumbar spine	Low-energy injury	Internal Fixation	154	80	No	D	≤72h	1.7	10.6	33.4	4	420.07	38.32	89	23.81	13.6
20250255	No	52	Female	18.5-23.9	No	No	No	Yes	Yes	No	No	No	Cervical spine	High-energy injury	Internal Fixation	134	80	No	E	＞72h	1.1	11.9	40.5	3.9	320.24	34.6	89	40.66	13.1
20250256	No	50	Female	18.5-23.9	No	No	No	No	Yes	No	No	Yes	Lumbar spine	Low-energy injury	Internal Fixation	102	280	No	B	≤72h	5.3	10.8	24.5	4.2	162.07	37.29	110.5	7.69	11.8
20250257	No	51	Male	18.5-23.9	No	Yes	No	Yes	No	No	No	No	Lumbar spine	High-energy injury	Internal Fixation	138	120	No	E	＞72h	2	13.7	23.2	3.3	433.56	38.75	122.2	7.9	10.9
20250258	No	57	Male	18.5-23.9	No	No	No	Yes	Yes	No	No	No	Lumbar spine	High-energy injury	Internal Fixation	114	280	No	E	≤72h	1.3	12.3	34.8	4	432.29	29.88	118.5	29.53	10.9
20250259	No	37	Female	18.5-23.9	Yes	No	Yes	Yes	No	No	No	No	Lumbar spine	High-energy injury	Internal Fixation	168	290	Yes	E	＞72h	0.8	11.8	19.3	4.9	251.09	33.59	110.6	18.08	13.7
20250260	No	63	Female	24.0-27.9	No	No	No	No	No	No	No	No	Lumbar spine	High-energy injury	Decompression Combined with Internal Fixation	169	410	Yes	C	≤72h	1.3	12.4	28.3	3.9	449.39	40.59	98.5	13.35	7.9
20250261	No	46	Male	18.5-23.9	No	No	No	No	No	No	No	No	Lumbar spine	High-energy injury	Internal Fixation	87	140	No	D	≤72h	1.9	12	22.9	5	154.41	39.14	118.7	13.98	11.3
20250262	No	75	Male	18.5-23.9	No	No	No	Yes	No	No	No	Yes	Thoracic spine	Low-energy injury	Internal Fixation	128	230	No	C	≤72h	2.2	14	31.9	4.2	219.71	28.96	124.6	22.12	14.6
20250263	No	25	Female	≥28.0	No	No	No	No	No	No	No	No	Lumbar spine	High-energy injury	Decompression Combined with Internal Fixation	119	230	No	E	≤72h	1.1	13.3	33.6	3.4	174.98	31.21	91.6	42.78	10.7
20250264	Yes	71	Female	≥28.0	No	No	No	No	No	No	No	No	Cervical spine	High-energy injury	Internal Fixation	109	80	No	D	＞72h	4.4	12.2	21.6	4.9	229.41	38.39	97.3	13.18	14.1
20250265	Yes	49	Male	24.0-27.9	No	No	No	No	No	No	No	No	Thoracic spine	Low-energy injury	Internal Fixation	157	180	No	E	＞72h	11.4	14.1	39.2	3.7	191.39	40.51	99.8	32.05	13.9
20250266	No	49	Male	24.0-27.9	No	No	No	No	No	No	No	No	Lumbar spine	High-energy injury	Internal Fixation	107	250	No	D	≤72h	0.6	12.2	25.8	3.2	396.31	33.98	104.7	27.04	7.7
20250267	No	54	Male	18.5-23.9	No	No	No	No	No	No	No	No	Cervical spine	High-energy injury	Decompression Combined with Internal Fixation	165	220	No	D	＞72h	1.8	12.9	25.5	3.7	270.19	35.92	103.8	15.69	11.6
20250268	No	19	Male	24.0-27.9	No	No	No	No	No	No	No	No	Thoracic spine	High-energy injury	Decompression Combined with Internal Fixation	226	280	No	B	≤72h	3.7	10.3	37.4	3	319.65	28.23	119.7	21.36	11.1
20250269	No	71	Male	18.5-23.9	Yes	Yes	No	No	No	Yes	No	Yes	Lumbar spine	Low-energy injury	Internal Fixation	120	220	No	E	≤72h	2.4	13.1	23.6	2.8	213.43	32.81	90.3	40.14	10.8
20250270	No	76	Male	18.5-23.9	No	Yes	No	Yes	No	No	No	Yes	Lumbar spine	High-energy injury	Internal Fixation	135	280	No	D	≤72h	3.2	14.5	21.6	3.1	170.96	31.25	88.3	26.94	12.5
20250271	Yes	53	Male	18.5-23.9	Yes	No	No	No	No	No	No	Yes	Thoracic spine	High-energy injury	Internal Fixation	193	210	No	A	＞72h	4.8	13.1	36.8	4.9	356.25	31.37	128.4	38.28	14.6
20250272	No	44	Male	18.5-23.9	No	No	No	No	No	No	No	No	Lumbar spine	High-energy injury	Decompression Combined with Internal Fixation	183	270	No	C	＞72h	2.8	10.9	41.1	4.1	252.18	32.73	127.5	47.4	7.3
20250273	No	77	Female	18.5-23.9	No	No	No	No	No	No	No	Yes	Thoracic spine	High-energy injury	Internal Fixation	140	230	No	D	≤72h	1.2	10.7	24.7	4	322.75	37.47	116.9	46.29	11.8
20250274	No	20	Male	18.5-23.9	No	Yes	No	No	No	No	No	No	Thoracic spine	High-energy injury	Internal Fixation	127	270	No	E	＞72h	1.8	13.4	23.2	3.8	344.22	28.48	115.3	32.64	7.7
20250275	No	78	Male	24.0-27.9	No	No	Yes	Yes	No	No	No	No	Cervical spine	High-energy injury	Decompression Combined with Internal Fixation	103	100	No	D	＞72h	1.4	12.9	37.9	3.2	228.86	33.69	111.7	46.93	11.4
20250276	No	38	Male	24.0-27.9	No	No	No	Yes	No	No	No	Yes	Lumbar spine	High-energy injury	Internal Fixation	116	270	Yes	E	＞72h	2.2	10.7	30	2.8	209.21	40.11	108.9	46.32	7.1
20250277	No	57	Female	18.5-23.9	No	No	No	No	No	No	No	Yes	Lumbar spine	Low-energy injury	Internal Fixation	90	60	No	D	≤72h	0.5	13.7	23.2	5.6	232.7	37.04	130.7	5.44	7.6
20250278	No	51	Male	≥28.0	Yes	Yes	No	No	No	No	No	Yes	Cervical spine	Low-energy injury	Internal Fixation	113	230	No	E	≤72h	3.4	11.5	40.6	3.3	290.55	32.19	118.4	13.77	10.2
20250279	No	45	Male	≥28.0	No	No	No	Yes	No	No	No	No	Thoracic spine	Low-energy injury	Decompression Combined with Internal Fixation	94	50	No	E	≤72h	1.9	11	27.2	4.3	207.9	33.2	114	14.93	12.4
20250280	Yes	69	Male	24.0-27.9	No	Yes	No	No	No	No	No	No	Lumbar spine	Low-energy injury	Decompression Combined with Internal Fixation	180	410	Yes	E	＞72h	13.1	10.7	18.8	5.1	183.48	33.01	87.6	42.88	7.2
20250281	No	72	Female	18.5-23.9	No	No	No	No	No	No	No	Yes	Thoracic spine	High-energy injury	Internal Fixation	130	260	Yes	E	＞72h	0.8	14.1	21.4	4.7	218.76	38.22	107.1	16.27	9.4
20250282	No	66	Female	≥28.0	No	Yes	No	Yes	No	No	No	No	Cervical spine	High-energy injury	Decompression Combined with Internal Fixation	109	140	No	E	≤72h	1.8	10	26.7	3.7	308.28	38.56	102.3	39.61	9.3
20250283	No	72	Male	≤18.4	Yes	Yes	No	Yes	No	No	No	No	Cervical spine	Low-energy injury	Internal Fixation	128	70	No	E	≤72h	2.6	11.7	27.7	3.6	291.65	32.69	122.4	23.5	9.1
20250284	Yes	65	Male	18.5-23.9	No	No	No	No	No	No	No	No	Lumbar spine	High-energy injury	Internal Fixation	116	230	No	C	＞72h	2.8	11.5	40.9	5.5	283.85	35.91	118.9	26.65	13.7
20250285	No	52	Male	18.5-23.9	No	No	No	No	No	No	No	No	Lumbar spine	High-energy injury	Internal Fixation	141	260	No	D	＞72h	4.6	14.1	25.3	4.9	434.92	31.29	115.9	42.26	9.4
20250286	Yes	57	Male	24.0-27.9	Yes	No	No	Yes	Yes	No	No	Yes	Lumbar spine	High-energy injury	Internal Fixation	189	210	No	A	＞72h	2.4	14.2	29.9	5.7	415.47	39.35	89.8	20.77	7.8
20250287	No	29	Female	≥28.0	Yes	No	No	No	No	No	No	No	Lumbar spine	High-energy injury	Internal Fixation	101	140	No	E	≤72h	1.8	13.2	41.9	3.3	376.7	31.77	91.3	9.37	7.2
20250288	No	30	Male	24.0-27.9	Yes	Yes	No	No	No	No	No	No	Thoracic spine	High-energy injury	Decompression Combined with Internal Fixation	213	210	No	E	≤72h	2.5	14.1	39.1	3.8	445.17	41.7	98.2	45.38	14.9
20250289	No	49	Female	24.0-27.9	Yes	No	No	No	No	No	No	No	Thoracic spine	High-energy injury	Internal Fixation	90	400	No	B	＞72h	2.9	13.9	41.3	6.8	285.28	34.16	104.1	12.12	13.7
20250290	No	63	Male	≥28.0	No	Yes	No	No	No	No	No	No	Lumbar spine	High-energy injury	Decompression Combined with Internal Fixation	130	380	Yes	B	≤72h	9.2	12.2	39.3	4	292.01	39.23	122.8	8.76	7.2
20250291	Yes	63	Female	18.5-23.9	Yes	No	No	No	No	No	No	No	Thoracic spine	Low-energy injury	Internal Fixation	104	220	No	A	＞72h	2.5	14.3	40.7	3.3	416.19	39.22	93.6	44.23	12.2
20250292	No	53	Female	≤18.4	No	Yes	Yes	Yes	No	No	Yes	No	Cervical spine	Low-energy injury	Decompression Combined with Internal Fixation	86	410	Yes	B	＞72h	2.6	10	25.6	3.1	342.8	38.86	126.8	35.45	7.7
20250293	No	38	Female	18.5-23.9	No	No	No	No	No	No	No	No	Lumbar spine	Low-energy injury	Internal Fixation	116	140	No	E	≤72h	0.3	13.6	22.5	2.5	197.71	35.85	125.3	34.15	7.6
20250294	No	50	Male	24.0-27.9	No	Yes	No	No	No	No	No	No	Cervical spine	Low-energy injury	Internal Fixation	115	170	No	D	≤72h	0.7	14.2	22.9	4.8	238.28	33.05	128.4	46.7	9.5
20250295	No	43	Male	≥28.0	Yes	Yes	No	No	No	No	No	No	Thoracic spine	High-energy injury	Internal Fixation	156	160	No	E	≤72h	0.8	12.4	28.6	4.1	229.3	34.04	97.5	23.26	11.8
20250296	No	71	Male	24.0-27.9	No	No	No	No	No	No	No	No	Lumbar spine	High-energy injury	Decompression Combined with Internal Fixation	293	250	Yes	D	＞72h	1.9	11.9	20	4.7	230.54	33.81	129.3	34.85	14.4
20250297	No	63	Male	≥28.0	No	No	No	Yes	No	No	No	No	Lumbar spine	High-energy injury	Internal Fixation	153	190	No	E	≤72h	2.5	11.9	31	4	388.05	41.79	122.7	34.29	14.5
20250298	No	48	Male	24.0-27.9	Yes	No	No	Yes	No	No	No	No	Cervical spine	Low-energy injury	Decompression Combined with Internal Fixation	221	410	No	D	≤72h	2.6	12.4	24.6	4	321.59	36.1	99.6	43.25	10.4
20250299	No	54	Male	18.5-23.9	Yes	Yes	No	No	No	No	No	No	Cervical spine	High-energy injury	Internal Fixation	110	240	No	E	≤72h	1.4	13.5	30.9	5.9	249.05	41.01	108.2	14.41	12.2
20250300	No	65	Female	24.0-27.9	No	No	Yes	Yes	No	No	No	No	Lumbar spine	High-energy injury	Internal Fixation	125	240	No	E	＞72h	2	14.3	40.6	3.4	175.46	35.59	107.2	16.69	13.3
20250301	No	43	Female	24.0-27.9	No	No	No	No	No	No	No	No	Cervical spine	High-energy injury	Internal Fixation	110	70	No	E	≤72h	0.4	10.4	31.2	4.8	279.3	40.07	89.6	18.29	11
20250302	No	27	Male	≤18.4	No	No	No	No	No	No	No	No	Cervical spine	High-energy injury	Internal Fixation	95	190	No	E	≤72h	4.1	12.6	19.4	3.4	238.1	41.59	125	11.04	11.2
20250303	Yes	30	Male	18.5-23.9	No	Yes	No	Yes	No	No	No	No	Thoracic spine	High-energy injury	Decompression Combined with Internal Fixation	174	310	No	B	＞72h	8.6	10.5	40.6	3.5	439.88	36.77	94	11.5	9.7
20250304	No	68	Male	≥28.0	Yes	No	No	No	No	No	No	No	Lumbar spine	High-energy injury	Decompression Combined with Internal Fixation	237	380	Yes	D	≤72h	2.5	12.8	38.4	1.8	243.99	38.99	92.7	33.05	11.3
20250305	No	71	Female	24.0-27.9	Yes	No	No	No	Yes	No	No	No	Thoracic spine	Low-energy injury	Decompression Combined with Internal Fixation	125	290	No	E	＞72h	1.6	14.2	33.2	4.5	375.79	32.3	113.6	47.39	14.6
20250306	No	53	Male	24.0-27.9	No	No	No	Yes	No	No	No	No	Thoracic spine	Low-energy injury	Decompression Combined with Internal Fixation	245	240	No	C	≤72h	1.4	13	34	3.7	179.68	38.41	120.6	35.16	11.9
20250307	No	57	Male	18.5-23.9	No	Yes	No	Yes	No	No	No	No	Lumbar spine	High-energy injury	Internal Fixation	109	120	No	E	≤72h	1	10.1	33.6	2.4	361.98	30.37	116.9	21.46	13.7
20250308	No	66	Male	18.5-23.9	No	No	No	No	No	No	No	No	Cervical spine	Low-energy injury	Internal Fixation	232	360	Yes	E	≤72h	0.9	11.2	40.5	4.3	285.26	40.66	115.9	6.71	11.1
20250309	No	53	Female	18.5-23.9	No	No	No	Yes	No	No	No	No	Lumbar spine	Low-energy injury	Internal Fixation	136	70	No	D	≤72h	5.1	11.1	34.4	3.3	365.38	39.63	111.8	21.13	14.7
20250310	No	34	Female	18.5-23.9	No	No	No	No	Yes	No	No	No	Lumbar spine	High-energy injury	Internal Fixation	125	290	No	D	≤72h	1.9	12.3	33.7	4.5	208.35	34.82	97.2	42.51	13.4
20250311	No	50	Male	18.5-23.9	No	No	No	No	No	No	No	No	Lumbar spine	Low-energy injury	Decompression Combined with Internal Fixation	175	290	Yes	C	≤72h	2.3	13.2	31.3	3.2	361.59	33.02	114.1	8.3	8.4
20250312	No	50	Male	18.5-23.9	No	Yes	No	Yes	No	No	No	No	Lumbar spine	High-energy injury	Decompression Combined with Internal Fixation	194	280	No	E	＞72h	0.3	11.2	41.8	4.6	412.22	38.11	112.7	18.33	12.2
20250313	No	50	Female	≥28.0	Yes	No	No	No	No	No	No	No	Thoracic spine	High-energy injury	Internal Fixation	158	120	No	E	≤72h	0.9	10.5	32.1	4.3	275.64	36.52	103.2	16.67	14.5
20250314	No	41	Female	18.5-23.9	No	Yes	Yes	Yes	No	Yes	No	No	Lumbar spine	Low-energy injury	Internal Fixation	225	320	Yes	E	≤72h	2.1	12.9	25.3	5.5	192.51	28.56	92.3	17.8	11.5
20250315	No	64	Male	18.5-23.9	No	Yes	No	No	No	No	No	No	Lumbar spine	Low-energy injury	Decompression Combined with Internal Fixation	86	300	Yes	E	≤72h	1.4	10.8	28.7	3.2	182.99	38.15	102.4	25.41	8.1
20250316	No	73	Male	18.5-23.9	No	No	No	No	No	No	No	No	Lumbar spine	Low-energy injury	Internal Fixation	68	220	No	E	≤72h	2.1	12.2	21.5	3.3	425.18	31.39	100.1	36.51	12.9
20250317	No	22	Male	18.5-23.9	No	Yes	No	No	No	No	No	No	Cervical spine	High-energy injury	Decompression Combined with Internal Fixation	204	280	No	B	≤72h	1.2	10.7	29	5.2	294.64	38.25	116.2	12.36	11.7
20250318	No	64	Male	18.5-23.9	No	No	No	No	No	No	No	No	Lumbar spine	High-energy injury	Internal Fixation	121	240	No	E	≤72h	0.5	14.2	31.5	3.2	445.46	28.57	124	29.39	11.2
20250319	No	48	Male	18.5-23.9	No	No	No	No	No	No	No	No	Cervical spine	Low-energy injury	Internal Fixation	167	400	No	A	≤72h	2.3	12.5	30.2	3.6	406.08	35.13	107.3	31.42	9.9
20250320	No	26	Male	24.0-27.9	No	No	No	Yes	No	No	No	No	Thoracic spine	High-energy injury	Internal Fixation	106	180	No	E	＞72h	0.8	12.1	30.5	2.3	157.61	30.63	92.7	41.08	12.5
20250321	Yes	59	Male	≥28.0	No	No	No	No	No	No	No	No	Lumbar spine	Low-energy injury	Internal Fixation	90	230	No	A	＞72h	2.3	12.6	22.2	5.6	326.12	29.5	110.1	6.91	14.2
20250322	No	49	Male	18.5-23.9	Yes	Yes	No	No	No	No	No	No	Lumbar spine	Low-energy injury	Internal Fixation	142	130	No	E	≤72h	1.7	10.6	34.6	4.9	240.79	37.28	119.4	9.16	7.3
20250323	No	67	Male	24.0-27.9	No	No	No	No	No	No	No	No	Thoracic spine	Low-energy injury	Decompression Combined with Internal Fixation	222	210	No	D	≤72h	2.9	11.9	31.1	4.5	374.51	41.87	115.6	22.1	13.9
20250324	No	62	Male	24.0-27.9	No	No	No	No	Yes	No	No	No	Lumbar spine	High-energy injury	Internal Fixation	176	270	No	E	≤72h	2.5	10.7	30.8	3.9	262.66	41.84	91.7	10.29	9.5
20250325	No	68	Male	18.5-23.9	No	No	No	No	No	No	No	No	Thoracic spine	Low-energy injury	Internal Fixation	116	60	No	E	≤72h	5	12.3	25.9	6.5	382.19	42	118.4	38.11	10.2
20250326	No	61	Male	18.5-23.9	No	No	No	No	Yes	No	No	No	Lumbar spine	High-energy injury	Internal Fixation	158	170	No	E	≤72h	1.4	14.1	41.9	4.5	384.72	31.93	101.5	18.76	8.5
20250327	Yes	77	Female	24.0-27.9	No	Yes	No	Yes	No	No	Yes	No	Lumbar spine	High-energy injury	Internal Fixation	85	60	No	E	≤72h	2.5	13.6	25.3	4.7	443.44	32.61	130.4	44.51	14.1
20250328	No	55	Male	≥28.0	No	No	No	No	No	No	No	No	Lumbar spine	Low-energy injury	Decompression Combined with Internal Fixation	171	330	Yes	A	≤72h	2.8	13.8	26	4.5	413.89	28.67	125.8	39.47	12.8
20250329	No	65	Male	24.0-27.9	No	No	No	No	No	No	No	No	Cervical spine	High-energy injury	Internal Fixation	123	80	No	E	≤72h	1.2	10.9	20.9	3.8	348.96	30.07	126.9	40.64	9.6
20250330	No	73	Female	24.0-27.9	No	No	No	No	No	No	No	No	Lumbar spine	High-energy injury	Internal Fixation	107	50	No	D	≤72h	2.3	11.1	40.9	5.1	394.51	30.55	123.7	36.85	7.4
20250331	No	61	Female	18.5-23.9	Yes	No	No	No	No	No	No	No	Thoracic spine	Low-energy injury	Internal Fixation	132	210	No	D	≤72h	0.9	10.8	39.4	3.6	443.94	28.39	108.3	5.54	13.2
20250332	No	61	Female	24.0-27.9	No	No	No	No	Yes	No	No	No	Lumbar spine	Low-energy injury	Decompression Combined with Internal Fixation	127	380	Yes	D	＞72h	3	12.6	35.5	2.8	291.78	31.06	100.2	20.17	7.1
20250333	No	36	Female	18.5-23.9	No	Yes	Yes	No	No	No	No	No	Lumbar spine	High-energy injury	Decompression Combined with Internal Fixation	119	230	No	B	＞72h	0.8	12.8	35.1	4.2	273.68	34.7	88.8	42.87	11.5
20250334	No	55	Male	24.0-27.9	Yes	No	No	No	No	No	No	No	Thoracic spine	Low-energy injury	Internal Fixation	153	190	No	E	＞72h	0.7	10.1	36.9	3	439.58	36.25	98.7	26.59	12.3
20250335	No	48	Male	≥28.0	Yes	Yes	No	No	No	No	No	No	Cervical spine	High-energy injury	Internal Fixation	140	290	No	E	≤72h	1.4	10.2	41.3	2.9	444.99	36.64	89	29.07	8.7
20250336	No	66	Male	≤18.4	No	No	No	No	No	No	No	No	Lumbar spine	Low-energy injury	Internal Fixation	120	300	No	D	＞72h	0.5	14.3	30.1	3.9	269.97	41.97	121	47.77	8.4
20250337	No	73	Female	18.5-23.9	No	No	No	Yes	Yes	No	No	Yes	Thoracic spine	High-energy injury	Decompression Combined with Internal Fixation	124	330	Yes	C	≤72h	3.8	11	35.2	3.8	383.89	28.7	124.3	23.48	14.4
20250338	Yes	62	Male	18.5-23.9	No	Yes	No	No	No	No	No	No	Lumbar spine	Low-energy injury	Internal Fixation	80	220	Yes	C	≤72h	7.5	10.5	28.2	3.9	301.06	40.8	86.6	10.28	7.4
20250339	No	40	Female	18.5-23.9	Yes	No	No	No	No	No	No	No	Lumbar spine	High-energy injury	Internal Fixation	260	430	Yes	E	≤72h	1	10.1	37.8	3.8	241	35.88	118.9	30.64	8
20250340	No	60	Female	18.5-23.9	No	No	No	Yes	No	No	No	No	Cervical spine	High-energy injury	Decompression Combined with Internal Fixation	167	270	Yes	E	≤72h	5.1	11	32.2	4.9	158.73	36.85	93.4	44.87	8.2
20250341	No	73	Female	18.5-23.9	No	Yes	No	Yes	No	No	No	Yes	Cervical spine	High-energy injury	Decompression Combined with Internal Fixation	183	490	Yes	C	≤72h	2.4	12.3	40.6	5.5	223.91	29.5	127.3	20.93	14.4
20250342	No	74	Female	18.5-23.9	No	No	No	No	Yes	No	No	No	Lumbar spine	High-energy injury	Internal Fixation	133	120	No	E	≤72h	0.6	10.8	18.3	5.6	288.09	41.69	87.5	10.74	10
20250343	No	45	Male	24.0-27.9	No	No	No	No	No	No	No	No	Lumbar spine	Low-energy injury	Internal Fixation	110	260	No	E	≤72h	6.2	10.7	19.9	4.6	213.11	36.71	112.3	38.73	14.5
20250344	No	50	Female	18.5-23.9	No	No	No	No	No	No	No	No	Lumbar spine	Low-energy injury	Internal Fixation	113	290	No	D	≤72h	2.2	12.6	37.6	4.8	245.43	35.02	88.2	33.96	11.4
20250345	Yes	68	Male	18.5-23.9	Yes	Yes	No	No	No	No	No	No	Lumbar spine	Low-energy injury	Internal Fixation	159	190	No	B	＞72h	6.7	12.9	38.2	6.6	414.76	31.52	91.7	27.28	13.2
20250346	No	61	Male	24.0-27.9	No	No	No	No	No	No	No	No	Cervical spine	Low-energy injury	Decompression Combined with Internal Fixation	61	210	No	D	＞72h	3.9	14.1	25.2	3.1	272.71	32.15	99.1	24.24	9.5
20250347	No	66	Male	18.5-23.9	No	No	No	Yes	No	No	No	Yes	Lumbar spine	High-energy injury	Decompression Combined with Internal Fixation	196	380	Yes	C	≤72h	0.6	12.9	37.6	4.7	407.52	40.42	106.7	30.2	12.2
20250348	No	39	Male	24.0-27.9	No	No	No	No	No	No	No	No	Thoracic spine	High-energy injury	Decompression Combined with Internal Fixation	118	260	No	E	＞72h	3.6	10.7	37	3.8	352.92	40.82	99.4	27.68	13.1
20250349	No	62	Male	≤18.4	No	Yes	No	Yes	No	No	No	No	Cervical spine	High-energy injury	Internal Fixation	148	50	No	D	≤72h	0.4	13.2	22.3	6	280.63	40	116	16.86	7.9
20250350	No	41	Female	18.5-23.9	No	Yes	No	No	No	No	No	No	Lumbar spine	High-energy injury	Internal Fixation	102	150	No	E	≤72h	2	13.5	34.5	2.4	222.75	40.83	130.3	10.37	10.4
20250351	No	57	Male	24.0-27.9	No	No	No	No	No	No	No	No	Lumbar spine	High-energy injury	Internal Fixation	90	280	Yes	E	≤72h	4.5	14.3	24.9	2.5	243.54	39.81	87.2	26.23	8.5
20250352	No	76	Male	≤18.4	Yes	Yes	No	No	No	No	No	No	Lumbar spine	Low-energy injury	Decompression Combined with Internal Fixation	206	440	No	C	≤72h	0.9	13.2	39.8	3.7	348.28	41.72	92.2	47.97	14.3
20250353	No	61	Male	24.0-27.9	No	No	No	No	No	No	No	No	Thoracic spine	High-energy injury	Decompression Combined with Internal Fixation	137	60	No	D	＞72h	2.7	12.2	21.7	3.5	218.03	32.24	93.7	36.24	14.7
20250354	No	49	Male	18.5-23.9	No	No	No	Yes	No	No	No	No	Thoracic spine	High-energy injury	Internal Fixation	129	180	No	D	＞72h	0.8	14.1	37	3.9	151.24	40.45	117.9	44.36	10.1
20250355	No	75	Male	≤18.4	Yes	No	No	No	No	No	No	No	Lumbar spine	High-energy injury	Internal Fixation	93	100	No	E	≤72h	1.1	11.3	20.5	3.5	192.36	32.94	102.5	11.49	12
20250356	No	54	Male	18.5-23.9	No	No	No	No	No	No	Yes	No	Lumbar spine	High-energy injury	Internal Fixation	127	80	No	E	≤72h	2.7	12.7	19.5	6.3	188.44	30.91	106.2	7.64	10.1
20250357	No	49	Male	24.0-27.9	No	No	No	No	No	No	No	No	Lumbar spine	High-energy injury	Internal Fixation	125	220	No	D	≤72h	2.8	13.5	27.5	3.3	230.47	30.02	95.5	21.47	11.5
20250358	No	76	Male	18.5-23.9	Yes	No	No	No	No	No	No	No	Thoracic spine	Low-energy injury	Internal Fixation	123	110	No	E	≤72h	1.3	11.1	24.6	4	347.07	29.66	106.3	42.82	8.6
20250359	No	59	Male	24.0-27.9	No	No	No	Yes	No	No	No	No	Lumbar spine	High-energy injury	Internal Fixation	157	240	No	E	≤72h	1.2	11.4	28.3	5.4	241.72	32.28	111.8	12.07	13.8
20250360	No	47	Male	≤18.4	No	No	No	No	No	No	No	No	Lumbar spine	High-energy injury	Internal Fixation	89	280	No	D	＞72h	3.2	11.5	33.8	3.7	431.64	40.49	91.8	26.89	10.3
20250361	No	39	Female	24.0-27.9	No	No	No	Yes	No	No	No	No	Lumbar spine	High-energy injury	Decompression Combined with Internal Fixation	153	420	Yes	D	≤72h	3.5	12.3	25	5.6	244.61	30.35	115.9	27.24	13.9
20250362	No	71	Female	18.5-23.9	No	Yes	No	No	Yes	No	No	No	Thoracic spine	Low-energy injury	Internal Fixation	99	280	Yes	E	≤72h	1.9	12.4	25.1	2.4	420.84	39.91	115.8	46.32	14.2
20250363	No	69	Male	24.0-27.9	No	No	No	No	Yes	No	No	No	Thoracic spine	Low-energy injury	Decompression Combined with Internal Fixation	226	270	No	E	≤72h	1.3	13.3	23.1	3.9	337.49	38.17	99.8	45.78	14.7
20250364	No	74	Female	24.0-27.9	No	No	No	No	No	No	No	No	Thoracic spine	High-energy injury	Internal Fixation	143	170	No	E	≤72h	1.4	12.1	25.5	4.2	433.52	34.36	97.5	15.84	8
20250365	No	59	Male	18.5-23.9	No	No	No	No	No	No	No	No	Thoracic spine	High-energy injury	Internal Fixation	71	130	No	E	＞72h	0.5	13	27	3.3	196.25	35.14	117.4	27.71	11.6
20250366	No	77	Female	18.5-23.9	Yes	No	No	No	No	No	No	No	Thoracic spine	High-energy injury	Internal Fixation	106	130	No	E	≤72h	0.8	12.1	36.5	3.9	204.88	34.26	92.7	24.46	8.2
20250367	No	78	Male	24.0-27.9	No	No	Yes	Yes	No	No	No	No	Lumbar spine	Low-energy injury	Internal Fixation	117	240	No	D	≤72h	3.1	14	40.9	4.2	343.98	37.75	126.8	21.49	13.8
20250368	No	45	Male	24.0-27.9	No	No	No	Yes	No	No	No	No	Lumbar spine	High-energy injury	Internal Fixation	138	60	No	E	≤72h	0.5	13.2	24.2	5.1	255.17	39.17	104.7	43.29	14.7
20250369	No	58	Female	18.5-23.9	No	No	No	No	No	No	No	No	Lumbar spine	High-energy injury	Decompression Combined with Internal Fixation	188	390	Yes	E	≤72h	3.7	13.9	18.5	3.6	199.32	28.84	121.1	7.75	10.5
20250370	No	75	Male	18.5-23.9	No	Yes	No	No	No	No	No	No	Thoracic spine	High-energy injury	Internal Fixation	111	270	Yes	C	≤72h	0.6	12.7	33.2	5.2	394.48	36.73	104.2	17.17	9.2
20250371	No	39	Male	18.5-23.9	No	Yes	No	No	No	No	No	No	Thoracic spine	Low-energy injury	Decompression Combined with Internal Fixation	300	260	No	A	≤72h	1.8	12.2	27.4	3.8	433.94	29.8	126.8	46.35	10.5
20250372	No	42	Male	≤18.4	Yes	No	No	Yes	No	No	No	No	Lumbar spine	High-energy injury	Decompression Combined with Internal Fixation	150	490	No	D	＞72h	2.7	12.2	25.4	2.4	378.07	29.57	100.3	44.13	13.8
20250373	No	58	Female	18.5-23.9	No	No	No	Yes	No	No	No	No	Lumbar spine	High-energy injury	Internal Fixation	156	130	No	D	≤72h	1.4	13.9	35.9	2.9	296.15	35.49	109.8	29.98	10.2
20250374	Yes	46	Male	18.5-23.9	No	No	No	Yes	No	No	No	No	Cervical spine	Low-energy injury	Internal Fixation	163	390	Yes	B	＞72h	8.8	10.9	21.8	6.3	283.95	31.08	110.4	24.28	8.2
20250375	No	78	Female	≤18.4	No	Yes	Yes	No	No	No	No	No	Lumbar spine	Low-energy injury	Decompression Combined with Internal Fixation	157	480	Yes	E	＞72h	2.2	12.1	20.9	4.9	396.04	32.42	94.1	44.1	7.1
20250376	No	67	Male	≤18.4	No	No	No	No	No	No	No	No	Lumbar spine	Low-energy injury	Internal Fixation	100	150	No	D	≤72h	1.9	13	37.4	4	340.04	30.98	93.6	31.02	10.1
20250377	No	63	Male	18.5-23.9	No	No	No	No	Yes	No	No	No	Lumbar spine	High-energy injury	Decompression Combined with Internal Fixation	173	220	No	A	≤72h	0.6	10.5	26.5	4	226.06	30.47	119.8	38.38	7.9
20250378	No	31	Female	24.0-27.9	No	No	No	Yes	No	Yes	No	No	Lumbar spine	High-energy injury	Internal Fixation	141	160	No	E	≤72h	2.3	14.2	37.7	5.6	243.98	29	91.9	45.38	10.1
20250379	No	55	Male	18.5-23.9	Yes	No	No	No	No	No	No	No	Lumbar spine	Low-energy injury	Internal Fixation	117	130	No	E	≤72h	1	10.4	27.9	4.3	408.68	39.2	97.2	8.51	13
20250380	No	43	Male	18.5-23.9	No	No	No	No	No	No	No	No	Lumbar spine	High-energy injury	Internal Fixation	146	280	No	E	＞72h	0.3	11.6	29.5	5	210.57	29.36	106.8	38.87	9.5
20250381	No	36	Male	18.5-23.9	No	No	No	No	No	No	No	No	Thoracic spine	Low-energy injury	Internal Fixation	162	300	No	E	≤72h	7.9	10.1	19.5	5.5	227.68	41.04	117.6	43.41	11.2
20250382	No	34	Male	18.5-23.9	No	No	No	No	No	No	No	No	Lumbar spine	High-energy injury	Internal Fixation	97	110	No	E	＞72h	4.4	11.6	21.2	6.5	264.59	31.06	108.7	13.16	10.4
20250383	No	75	Male	24.0-27.9	No	No	No	No	No	No	No	No	Thoracic spine	High-energy injury	Decompression Combined with Internal Fixation	158	390	Yes	E	＞72h	1.2	12.3	39.8	3.1	398.38	38.84	101.3	9.48	10.3
20250384	No	59	Female	≥28.0	No	Yes	Yes	No	No	No	No	Yes	Lumbar spine	High-energy injury	Internal Fixation	171	70	No	D	＞72h	2.3	14.5	28.4	4.5	437.72	31.57	102.9	42.09	9
20250385	No	38	Male	24.0-27.9	No	Yes	No	Yes	No	No	No	No	Lumbar spine	Low-energy injury	Internal Fixation	253	420	Yes	E	≤72h	1.5	13.4	29.6	3.5	257.11	41.39	119.1	17	7.3
20250386	Yes	70	Male	18.5-23.9	Yes	No	No	Yes	No	No	No	No	Lumbar spine	High-energy injury	Internal Fixation	110	180	No	B	＞72h	14	13.6	21.4	5.9	285.59	32.22	89.6	29.28	7.4
20250387	No	58	Male	24.0-27.9	No	No	No	Yes	No	No	No	No	Lumbar spine	Low-energy injury	Decompression Combined with Internal Fixation	257	300	Yes	D	≤72h	3.6	12.2	20.7	2.2	307.37	37.87	95.4	12.81	9.6
20250388	No	33	Male	≥28.0	No	No	No	No	No	No	No	Yes	Lumbar spine	High-energy injury	Internal Fixation	129	50	No	E	≤72h	1.8	11.1	24.7	4.4	373.68	33.93	121	34.07	7.1
20250389	No	61	Female	18.5-23.9	No	No	Yes	No	No	No	No	No	Thoracic spine	Low-energy injury	Decompression Combined with Internal Fixation	149	230	No	C	≤72h	0.7	11.8	21.5	4.6	444.08	30.92	100.9	20.13	9.6
20250390	No	50	Female	24.0-27.9	Yes	No	No	No	No	No	No	No	Cervical spine	High-energy injury	Internal Fixation	137	210	No	E	＞72h	4.2	10.6	31.8	2.7	206.32	32.94	110	41.24	10.5
20250391	No	46	Female	18.5-23.9	No	No	No	No	No	No	No	No	Lumbar spine	High-energy injury	Internal Fixation	152	150	No	E	＞72h	2.7	11.5	21.2	2	232.74	40.74	131.1	16.58	12.9
20250392	No	37	Male	18.5-23.9	No	Yes	No	No	No	No	No	Yes	Lumbar spine	High-energy injury	Internal Fixation	166	70	No	E	≤72h	3	13.2	34	4.5	374.19	35.56	92	16.01	8.3
20250393	No	47	Male	≥28.0	No	No	No	No	No	No	No	No	Thoracic spine	High-energy injury	Internal Fixation	100	160	No	D	≤72h	1.4	12.9	37.3	2.7	352.86	41.77	129.4	22.92	9.5
20250394	Yes	34	Male	24.0-27.9	No	No	No	No	No	No	No	Yes	Lumbar spine	Low-energy injury	Internal Fixation	178	110	No	E	＞72h	1.2	12.2	41.7	3.1	328.02	31.4	95.3	17.66	12.1
20250395	No	50	Male	18.5-23.9	No	No	No	Yes	No	No	No	No	Lumbar spine	Low-energy injury	Decompression Combined with Internal Fixation	232	470	Yes	B	≤72h	1.5	11.3	35.7	3.7	395.52	31.5	131.5	39.19	14.8
20250396	No	48	Female	18.5-23.9	Yes	No	No	Yes	No	No	No	No	Lumbar spine	Low-energy injury	Internal Fixation	113	60	No	E	≤72h	2.3	11.3	33.3	4.8	286.13	31.11	100.4	46.05	13.2
20250397	No	46	Male	24.0-27.9	No	No	No	No	No	No	No	Yes	Lumbar spine	Low-energy injury	Internal Fixation	91	150	No	E	≤72h	3.1	13.5	29.8	2.8	207.86	31.28	131.6	44.8	9.7
20250398	No	67	Male	18.5-23.9	No	No	No	No	No	No	No	No	Lumbar spine	High-energy injury	Decompression Combined with Internal Fixation	297	420	Yes	D	≤72h	5.9	12.6	38.7	3.3	278.21	31.06	126.9	43.89	9.4
20250399	No	48	Male	18.5-23.9	Yes	No	No	No	No	Yes	No	Yes	Lumbar spine	High-energy injury	Internal Fixation	148	140	No	D	≤72h	0.7	14.4	39.4	3.9	282.43	29.4	92.8	47.09	12.1
20250400	No	63	Male	18.5-23.9	Yes	Yes	No	No	No	No	No	No	Thoracic spine	High-energy injury	Internal Fixation	123	220	No	D	≤72h	1.8	10.7	24.7	3.4	358.97	33.3	103.4	43.59	14.4
20250401	No	66	Female	18.5-23.9	No	No	No	No	No	No	No	No	Lumbar spine	High-energy injury	Internal Fixation	83	180	No	D	＞72h	1.4	12	33.4	3.8	357.41	40.3	115.9	21.32	10.8
20250402	No	55	Male	24.0-27.9	No	No	No	Yes	No	No	No	No	Thoracic spine	Low-energy injury	Internal Fixation	255	470	Yes	B	≤72h	0.9	10.1	37.9	4.1	426.61	36.25	89.7	6.93	12.4
20250403	No	46	Female	24.0-27.9	No	No	No	No	No	No	No	No	Lumbar spine	High-energy injury	Decompression Combined with Internal Fixation	164	70	No	E	＞72h	1.4	13.7	39	3.6	269.04	32.29	96.1	43.54	11.1
20250404	No	50	Female	18.5-23.9	No	No	No	No	No	No	No	No	Thoracic spine	High-energy injury	Internal Fixation	148	100	No	E	≤72h	2.1	13.7	33.1	5.5	287.58	38.36	110.5	12.05	9.6
20250405	No	48	Female	18.5-23.9	No	Yes	No	No	No	No	Yes	No	Lumbar spine	Low-energy injury	Internal Fixation	78	150	No	D	≤72h	3.2	10.3	30.4	2.9	244.94	38.53	120.5	26.28	13.3
20250406	No	45	Female	≤18.4	No	No	No	No	No	No	No	Yes	Cervical spine	High-energy injury	Internal Fixation	142	270	Yes	D	＞72h	8.6	10.2	18.2	4.4	349.03	31.38	92.1	5.12	7.1
20250407	No	49	Male	18.5-23.9	No	No	No	No	Yes	No	No	Yes	Lumbar spine	Low-energy injury	Internal Fixation	100	50	No	E	≤72h	3.1	13.7	32	6	402.43	32.88	122	34.89	13
20250408	No	43	Male	18.5-23.9	No	No	Yes	Yes	No	No	No	No	Thoracic spine	Low-energy injury	Decompression Combined with Internal Fixation	128	480	No	D	≤72h	0.5	12.4	18.7	5.3	433.59	34.28	125.6	13.66	14.8
20250409	No	73	Male	18.5-23.9	No	No	No	No	No	No	No	No	Lumbar spine	High-energy injury	Internal Fixation	200	240	No	E	＞72h	0.7	12.3	25.7	2.1	234.38	29.72	102.6	20.55	9.2
20250410	Yes	27	Female	18.5-23.9	Yes	No	No	No	No	No	No	Yes	Lumbar spine	Low-energy injury	Internal Fixation	151	120	No	D	≤72h	1.5	12.6	33.7	5.1	360.76	35.47	115.6	46.51	10.4
20250411	Yes	65	Male	≥28.0	Yes	No	No	Yes	No	No	No	No	Cervical spine	High-energy injury	Internal Fixation	119	270	No	A	≤72h	7.4	14.2	35.4	5.8	413.76	33.29	93.6	20.2	8.9
20250412	No	82	Female	24.0-27.9	Yes	Yes	No	No	No	No	No	No	Lumbar spine	High-energy injury	Decompression Combined with Internal Fixation	152	300	Yes	D	≤72h	1.1	12.6	40.4	4	228.04	33.37	116.7	16.71	9.2
20250413	No	42	Male	18.5-23.9	No	No	No	No	Yes	No	No	No	Cervical spine	High-energy injury	Internal Fixation	166	230	No	E	≤72h	2.3	12.2	36.6	3.6	384.41	31.68	98.6	12.1	13.1
20250414	No	67	Female	24.0-27.9	Yes	No	No	No	No	No	No	No	Thoracic spine	Low-energy injury	Internal Fixation	86	60	No	E	＞72h	4.2	13.4	37.5	5.8	352.05	34.06	109.1	45.98	10
20250415	No	31	Male	24.0-27.9	No	No	No	No	Yes	No	No	Yes	Cervical spine	High-energy injury	Internal Fixation	84	260	Yes	E	＞72h	1.1	14.3	27.5	6.1	431.02	35.21	103.4	8.03	13.6
20250416	No	52	Male	24.0-27.9	No	No	No	No	No	No	No	No	Lumbar spine	High-energy injury	Internal Fixation	129	150	No	E	≤72h	1.5	10.2	32.1	4.3	188.87	35.15	117.3	33.7	9.7
20250417	Yes	53	Female	≤18.4	No	No	No	No	No	No	No	Yes	Lumbar spine	High-energy injury	Internal Fixation	148	410	Yes	C	＞72h	5.6	11.5	21	4.8	231.93	28.69	116.7	22.07	10.1
20250418	No	65	Male	≥28.0	Yes	No	No	No	Yes	No	No	No	Cervical spine	High-energy injury	Internal Fixation	103	190	No	E	≤72h	0.9	13.8	24.8	3.9	448.27	31.07	95.3	18.74	7.5
20250419	No	47	Male	18.5-23.9	No	No	No	No	No	No	No	Yes	Lumbar spine	High-energy injury	Internal Fixation	185	140	No	D	≤72h	3	14	24.8	3.3	375.52	37.15	96.2	12.09	14.5
20250420	No	68	Female	18.5-23.9	No	No	No	Yes	No	No	No	No	Thoracic spine	High-energy injury	Internal Fixation	79	70	No	D	≤72h	0.6	13.7	18.6	4.9	258.02	40.74	107.3	15.09	14.1
20250421	Yes	78	Female	≤18.4	No	No	No	No	No	No	No	No	Lumbar spine	High-energy injury	Internal Fixation	90	350	Yes	C	≤72h	6.3	11.7	40.1	6.5	329.45	28.06	99.7	20.45	14.6
20250422	No	56	Female	18.5-23.9	No	No	No	No	No	No	No	No	Lumbar spine	High-energy injury	Internal Fixation	114	160	No	E	≤72h	5	11.8	19.5	4.9	398.16	38.54	119.8	13.31	9.3
20250423	No	51	Male	18.5-23.9	No	Yes	No	No	No	No	No	No	Thoracic spine	High-energy injury	Internal Fixation	127	80	No	E	＞72h	3.3	12.4	30.9	4.9	370.81	31.01	98.8	18.31	14.6
20250424	Yes	52	Male	18.5-23.9	No	No	No	No	No	No	No	No	Lumbar spine	Low-energy injury	Decompression Combined with Internal Fixation	179	210	No	A	＞72h	1.1	11.4	24.9	4.7	233.49	29.13	127.9	41.27	7.2
20250425	No	55	Male	18.5-23.9	No	No	No	Yes	No	No	No	No	Thoracic spine	Low-energy injury	Internal Fixation	115	110	No	E	＞72h	1.1	12.6	29.8	4.2	251.45	40.24	88.6	40.79	13.1
20250426	No	36	Male	24.0-27.9	Yes	No	No	No	No	No	No	No	Lumbar spine	Low-energy injury	Internal Fixation	106	270	No	E	≤72h	1	11.8	20.8	4.2	166.21	33.74	91.7	45.63	12.6
20250427	No	41	Female	18.5-23.9	Yes	No	No	No	No	No	No	No	Lumbar spine	High-energy injury	Internal Fixation	137	90	No	D	≤72h	1.2	12.3	38	4.6	378.27	41.57	104.3	15.24	10.5
20250428	No	42	Male	18.5-23.9	No	No	No	Yes	No	No	No	No	Cervical spine	Low-energy injury	Internal Fixation	186	460	Yes	C	≤72h	2	12.5	34.3	3.1	206.87	39.76	109	35.2	14
20250429	No	46	Female	24.0-27.9	Yes	No	No	Yes	No	No	No	No	Lumbar spine	Low-energy injury	Internal Fixation	123	260	No	D	＞72h	0.4	10.6	18.3	3.5	275.64	33.41	101.4	40.39	10.9
20250430	No	49	Male	24.0-27.9	No	No	No	No	No	No	No	No	Lumbar spine	High-energy injury	Internal Fixation	108	150	No	D	≤72h	0.4	12	27.4	5.3	361.25	40.44	119	39.22	7.7
20250431	No	38	Male	24.0-27.9	No	No	No	No	No	No	No	No	Lumbar spine	Low-energy injury	Internal Fixation	116	120	No	D	＞72h	1.6	14.1	27.6	3.8	389.01	39.01	115.7	40.81	12.1
20250432	No	18	Male	18.5-23.9	No	No	No	No	No	No	No	No	Lumbar spine	Low-energy injury	Decompression Combined with Internal Fixation	81	100	No	B	≤72h	1.9	13	29.8	4	255.01	33.92	96.8	8.44	10
20250433	Yes	45	Male	≤18.4	Yes	Yes	No	Yes	Yes	No	No	No	Cervical spine	High-energy injury	Decompression Combined with Internal Fixation	130	370	Yes	A	＞72h	3.1	14.4	21.5	6.3	177.73	35.37	104.3	30.47	12.4
20250434	No	38	Female	18.5-23.9	No	No	No	No	No	No	No	No	Thoracic spine	High-energy injury	Internal Fixation	132	150	No	E	≤72h	0.9	10.9	36.9	4.7	384.03	32.31	99.1	24.8	14
20250435	No	65	Female	≥28.0	Yes	No	No	No	No	No	No	No	Lumbar spine	High-energy injury	Internal Fixation	98	70	No	D	≤72h	1.7	13.2	19.1	3.5	247.3	29.09	118.5	39.49	13
20250436	No	41	Female	24.0-27.9	No	No	No	Yes	No	No	No	No	Cervical spine	Low-energy injury	Decompression Combined with Internal Fixation	191	330	Yes	C	≤72h	5.3	14.4	19.5	5.6	364.26	41.87	100.2	13.61	8.6
20250437	No	57	Female	≥28.0	No	No	Yes	No	No	No	No	No	Thoracic spine	High-energy injury	Decompression Combined with Internal Fixation	220	380	No	B	≤72h	0.3	11.5	36.7	4.4	226.12	30.28	114.2	21.91	12.6
20250438	No	48	Female	≤18.4	Yes	No	No	No	Yes	No	No	No	Thoracic spine	High-energy injury	Decompression Combined with Internal Fixation	246	330	Yes	C	≤72h	0.6	11.3	33	4.5	215.57	32.32	87.8	43.35	8.3
20250439	No	54	Male	18.5-23.9	No	No	No	No	No	No	No	No	Lumbar spine	High-energy injury	Decompression Combined with Internal Fixation	137	80	No	D	≤72h	2.1	13.2	38.7	4.2	244.75	37.29	109.3	15.54	10.1
20250440	No	48	Male	≤18.4	Yes	No	No	No	Yes	No	No	No	Lumbar spine	Low-energy injury	Internal Fixation	139	120	No	D	≤72h	1.3	10.3	36.4	4.5	183.36	39.79	118.2	38.38	14.4
20250441	No	71	Female	24.0-27.9	Yes	No	No	No	No	No	No	No	Lumbar spine	Low-energy injury	Decompression Combined with Internal Fixation	215	330	Yes	B	＞72h	0.5	11.3	35.7	3.9	404.9	39.51	90.7	40.58	10.5
20250442	No	45	Female	18.5-23.9	No	No	No	Yes	No	Yes	No	No	Thoracic spine	Low-energy injury	Internal Fixation	87	190	No	E	≤72h	1	14.2	24.8	3.8	387.05	34.44	87.3	18.48	14.5
20250443	No	22	Male	24.0-27.9	Yes	No	No	No	No	No	No	No	Cervical spine	Low-energy injury	Decompression Combined with Internal Fixation	199	240	No	E	≤72h	1.4	10.9	35.8	4.9	281.31	29.82	123.7	31.46	8.1
20250444	No	52	Female	24.0-27.9	No	No	No	Yes	No	No	Yes	No	Thoracic spine	High-energy injury	Internal Fixation	112	280	No	E	＞72h	6	10.9	33.1	4.3	300.3	35.6	114.9	35.6	14.8
20250445	No	59	Male	18.5-23.9	Yes	Yes	No	Yes	No	No	No	No	Thoracic spine	High-energy injury	Decompression Combined with Internal Fixation	119	120	No	D	≤72h	1	10	28.9	5.2	401.09	28.05	131.5	34.3	11.5
20250446	No	46	Male	24.0-27.9	No	Yes	No	No	No	No	No	No	Lumbar spine	High-energy injury	Decompression Combined with Internal Fixation	73	160	No	E	≤72h	1.8	10.4	25.6	2.5	365.18	33.19	128.6	18.71	10.4
20250447	No	55	Male	≥28.0	Yes	No	Yes	No	No	No	No	No	Lumbar spine	High-energy injury	Internal Fixation	128	280	No	E	≤72h	0.6	11.1	31.6	4.1	358.56	35.16	89.9	40.42	13.8
20250448	No	59	Female	24.0-27.9	Yes	No	No	No	No	No	No	No	Lumbar spine	High-energy injury	Internal Fixation	160	370	Yes	C	≤72h	2.7	10.4	41.7	4	401.33	31.31	93.3	24.05	12
20250449	Yes	68	Female	18.5-23.9	Yes	No	No	No	No	No	No	No	Thoracic spine	High-energy injury	Decompression Combined with Internal Fixation	172	360	No	C	＞72h	2.5	10.6	19.7	5.8	180	36.58	89.5	23.88	11.5
20250450	No	48	Male	18.5-23.9	No	No	No	No	No	No	No	No	Thoracic spine	High-energy injury	Decompression Combined with Internal Fixation	187	300	Yes	E	≤72h	1.8	11.9	35.9	2.7	269.46	34.17	101.6	33.01	11.9
20250451	No	37	Male	24.0-27.9	No	No	No	No	No	No	No	No	Thoracic spine	Low-energy injury	Internal Fixation	157	90	No	E	≤72h	1.3	11.7	25.6	2.2	180.27	40.62	100.7	42.08	14.2
20250452	No	49	Male	24.0-27.9	No	Yes	No	No	No	No	No	No	Lumbar spine	Low-energy injury	Decompression Combined with Internal Fixation	243	420	Yes	C	＞72h	0.9	13.9	37.8	6.1	304.14	38.59	91.3	6.32	9.4
20250453	Yes	66	Female	≤18.4	No	No	Yes	No	No	No	No	No	Thoracic spine	High-energy injury	Internal Fixation	197	230	No	A	＞72h	9.2	11	27.2	4.3	416.62	30.55	116.1	33.21	9
20250454	No	47	Female	24.0-27.9	No	No	No	Yes	Yes	No	No	No	Thoracic spine	High-energy injury	Internal Fixation	160	110	No	E	＞72h	1.4	10.7	32.4	4	279	31.4	132	24.98	9.6
20250455	No	23	Female	24.0-27.9	No	No	No	Yes	No	No	No	No	Lumbar spine	High-energy injury	Internal Fixation	125	80	No	E	≤72h	0.9	10	40.1	4.5	422.02	29.63	128.6	37.97	7.4
20250456	No	31	Male	18.5-23.9	No	No	No	No	No	Yes	No	No	Lumbar spine	High-energy injury	Decompression Combined with Internal Fixation	210	210	No	C	＞72h	3.1	10.1	33.3	4.9	197.07	30.83	123.9	43.1	8.5
20250457	No	46	Female	18.5-23.9	No	Yes	No	Yes	No	No	No	No	Thoracic spine	High-energy injury	Internal Fixation	194	260	No	E	≤72h	4.8	14	21.3	3.7	192.36	41.82	126.3	20.86	7.9
20250458	No	54	Female	18.5-23.9	No	No	No	No	No	No	No	No	Lumbar spine	High-energy injury	Internal Fixation	148	100	No	D	≤72h	0.9	12.6	30	5.7	269.88	31.97	113.7	40.27	7.6
20250459	No	53	Female	18.5-23.9	Yes	No	No	No	Yes	No	No	No	Thoracic spine	High-energy injury	Internal Fixation	173	110	No	E	≤72h	1.2	13.1	23.3	3.2	221.81	29.36	93.7	19.88	14.2
20250460	No	34	Male	18.5-23.9	No	No	No	No	No	No	No	No	Lumbar spine	High-energy injury	Decompression Combined with Internal Fixation	69	210	No	E	≤72h	2.2	11.8	27.1	5.1	302.49	35.66	102	13.26	11.3
20250461	No	45	Male	≥28.0	No	No	No	Yes	No	No	No	No	Lumbar spine	High-energy injury	Internal Fixation	182	210	No	E	≤72h	6.5	14	34.1	4.1	421.33	38.91	86.6	17.09	12.9
20250462	No	63	Female	24.0-27.9	No	No	Yes	No	Yes	No	No	No	Cervical spine	Low-energy injury	Internal Fixation	118	230	No	E	≤72h	1.3	11.4	20.8	3.5	309.07	33.18	128.8	17.81	8.3
20250463	No	79	Male	24.0-27.9	No	No	No	No	No	No	No	No	Thoracic spine	High-energy injury	Internal Fixation	126	90	No	E	≤72h	2.7	12.3	34.9	3.8	424.94	40.88	95.5	7.44	14
20250464	No	34	Male	≥28.0	Yes	Yes	No	No	No	No	No	No	Lumbar spine	High-energy injury	Decompression Combined with Internal Fixation	107	220	No	E	＞72h	2.4	11	25.2	5.1	413.98	31.68	99.3	17.8	12.7
20250465	No	67	Male	24.0-27.9	Yes	No	Yes	Yes	No	No	No	No	Lumbar spine	Low-energy injury	Internal Fixation	105	100	No	D	≤72h	1.7	12.1	27.1	3.7	220.99	36.71	107.1	33.51	12.5
20250466	Yes	60	Female	24.0-27.9	Yes	Yes	No	No	No	No	No	No	Thoracic spine	High-energy injury	Internal Fixation	130	70	No	E	≤72h	3.5	13.2	21.1	6.2	353.98	40.87	128.9	34.53	7.4
20250467	No	46	Male	≥28.0	No	No	No	Yes	No	No	No	No	Lumbar spine	High-energy injury	Internal Fixation	186	330	No	C	≤72h	0.6	12.6	40.9	3.8	169.5	40.6	96.4	6.27	8.1
20250468	No	57	Female	18.5-23.9	No	No	No	Yes	No	No	No	No	Thoracic spine	High-energy injury	Internal Fixation	193	60	No	D	＞72h	1.2	13.4	21.2	5	193.01	40.06	103.6	40.77	9.2
20250469	No	70	Female	18.5-23.9	No	No	No	No	No	No	No	No	Cervical spine	Low-energy injury	Internal Fixation	100	290	No	E	≤72h	2.2	14.4	19.4	4.8	285.4	39.33	91	47.89	14.7
20250470	No	78	Male	24.0-27.9	No	No	No	No	No	No	No	Yes	Cervical spine	Low-energy injury	Decompression Combined with Internal Fixation	115	120	No	D	≤72h	1.8	11.5	18.3	3.8	315.76	33.72	102.3	15.13	10.5
20250471	No	61	Male	18.5-23.9	No	No	No	No	No	No	No	No	Cervical spine	High-energy injury	Internal Fixation	171	140	No	D	＞72h	2.9	12.6	20.9	6.8	436.78	39.36	109.6	10.82	14.1
20250472	No	50	Female	≥28.0	No	No	No	No	No	No	No	No	Lumbar spine	High-energy injury	Internal Fixation	97	110	No	D	≤72h	3.5	11.8	33.7	3.9	429.79	31.86	89.3	33.12	7.4
20250473	No	64	Male	18.5-23.9	Yes	No	No	Yes	No	No	No	No	Lumbar spine	High-energy injury	Internal Fixation	115	100	No	E	＞72h	1.3	13.6	29.2	4	169.77	31.69	115.2	5.68	7.2
20250474	No	31	Male	18.5-23.9	No	No	No	Yes	No	No	No	No	Lumbar spine	Low-energy injury	Internal Fixation	114	80	No	D	≤72h	4.2	13.1	31.7	4.9	332.12	31.38	111.5	47.76	9.3
20250475	No	79	Female	24.0-27.9	Yes	Yes	No	No	No	No	Yes	No	Lumbar spine	High-energy injury	Decompression Combined with Internal Fixation	184	430	Yes	C	≤72h	1.5	14	26.7	3.6	442.88	36.45	113.8	18.77	12.2
20250476	No	43	Female	24.0-27.9	No	Yes	No	Yes	No	Yes	No	No	Thoracic spine	High-energy injury	Internal Fixation	112	190	No	E	≤72h	0.4	12.2	29.3	6.3	396.67	36.69	91.1	23.42	12.4
20250477	No	32	Male	18.5-23.9	No	Yes	No	No	No	No	No	No	Lumbar spine	High-energy injury	Internal Fixation	165	260	No	E	≤72h	2.4	12.6	23.3	5.9	412.3	38.35	86.9	13.91	13.1
20250478	Yes	64	Male	≤18.4	No	Yes	No	No	No	No	No	No	Lumbar spine	High-energy injury	Decompression Combined with Internal Fixation	173	300	Yes	C	≤72h	5.5	11.5	38.7	4.6	188.54	41.27	116.3	47.03	12.6
20250479	No	66	Male	18.5-23.9	No	Yes	No	No	No	No	No	No	Lumbar spine	High-energy injury	Internal Fixation	122	150	No	E	≤72h	4.9	12.8	34.7	4.8	210.31	30.93	92.1	45.5	14.5
20250480	No	58	Male	18.5-23.9	Yes	No	No	Yes	No	No	No	No	Cervical spine	High-energy injury	Internal Fixation	130	110	No	E	＞72h	4.7	13.1	32	3.6	260.66	34.73	104.8	44.53	12.1
20250481	No	80	Male	18.5-23.9	No	No	No	Yes	No	Yes	No	No	Lumbar spine	High-energy injury	Internal Fixation	148	230	No	E	＞72h	1.7	11	18.8	3.2	211.33	30.96	89.4	47.3	8.1
20250482	No	46	Female	18.5-23.9	No	No	No	Yes	No	No	No	Yes	Thoracic spine	Low-energy injury	Internal Fixation	169	170	No	D	≤72h	0.5	11.6	19	3	408.61	29.95	115.9	32.67	14.8
20250483	No	49	Female	18.5-23.9	No	No	No	Yes	No	No	No	No	Lumbar spine	High-energy injury	Internal Fixation	139	270	No	D	≤72h	0.9	12.4	27	4.8	164.68	34.08	96.7	14.74	10.7
20250484	No	21	Female	≥28.0	Yes	Yes	No	Yes	No	No	No	No	Cervical spine	Low-energy injury	Internal Fixation	160	50	No	D	≤72h	8.2	12.4	19.5	4.3	413.96	33.53	95.6	13.45	13.1
20250485	No	49	Male	18.5-23.9	No	No	No	Yes	Yes	No	No	Yes	Lumbar spine	Low-energy injury	Internal Fixation	199	480	Yes	E	≤72h	1.4	14	27.4	4.1	226.9	35.05	130	13.66	14.6
20250486	No	76	Male	24.0-27.9	No	Yes	No	No	Yes	No	No	No	Thoracic spine	High-energy injury	Internal Fixation	119	200	No	E	≤72h	0.9	11.2	39.8	3.8	390.93	32.21	94.1	27.66	7.9
20250487	No	50	Male	24.0-27.9	No	No	No	No	No	No	No	No	Lumbar spine	High-energy injury	Internal Fixation	134	70	No	D	≤72h	0.6	13.9	41.3	2.3	252.2	36.58	102.5	15.49	11.1
20250488	No	51	Female	24.0-27.9	No	No	Yes	Yes	No	No	No	No	Thoracic spine	Low-energy injury	Decompression Combined with Internal Fixation	157	380	No	E	≤72h	1.8	10.2	31.8	4.9	375.7	35.88	91.9	39.77	9
20250489	No	46	Male	18.5-23.9	No	No	No	Yes	No	No	Yes	Yes	Thoracic spine	Low-energy injury	Decompression Combined with Internal Fixation	181	280	Yes	B	≤72h	2.9	13.4	23.9	3.8	446.18	40.6	113	32.73	8.4
20250490	No	29	Female	≥28.0	Yes	No	No	Yes	No	No	No	No	Lumbar spine	Low-energy injury	Internal Fixation	145	240	No	E	＞72h	1.4	12.8	20.1	4.8	239.54	33.63	127.2	46.57	8.8
20250491	No	68	Male	18.5-23.9	No	No	No	Yes	No	Yes	No	No	Lumbar spine	Low-energy injury	Internal Fixation	142	80	No	D	≤72h	5.3	13	23	3.1	352.21	36.88	99.1	35.7	14.7
20250492	No	34	Male	24.0-27.9	Yes	No	No	No	No	No	No	No	Lumbar spine	Low-energy injury	Internal Fixation	96	270	No	D	≤72h	2.8	13.6	34.4	4.4	241.24	29.74	106.3	34.51	14.8
20250493	No	53	Female	18.5-23.9	No	No	No	No	No	No	No	Yes	Lumbar spine	High-energy injury	Internal Fixation	127	110	No	E	≤72h	2.6	10.2	20.9	4.2	230.96	28.35	94.9	25.15	7.8
20250494	No	41	Female	18.5-23.9	No	No	No	No	No	No	No	No	Lumbar spine	High-energy injury	Internal Fixation	94	90	No	E	≤72h	0.9	13.8	41.4	2.6	213.11	34.36	117.8	36.67	9.8
20250495	No	53	Male	24.0-27.9	No	Yes	No	No	No	No	No	No	Cervical spine	High-energy injury	Internal Fixation	169	210	No	E	≤72h	1.1	14.1	38.9	3.3	253.42	35.87	101.5	22.34	9.5
20250496	No	47	Female	≥28.0	No	No	No	No	Yes	No	No	No	Lumbar spine	Low-energy injury	Internal Fixation	107	110	No	E	＞72h	3.1	10.5	28	3.4	222.39	35.73	108.1	8.78	7.8
20250497	No	30	Female	18.5-23.9	No	No	No	No	No	No	No	No	Cervical spine	High-energy injury	Internal Fixation	121	70	No	D	≤72h	1.6	11.6	31.8	5.4	200.45	31.62	92.3	13.99	8.8
20250498	No	39	Male	18.5-23.9	No	Yes	No	Yes	No	No	No	No	Thoracic spine	Low-energy injury	Internal Fixation	113	120	No	E	＞72h	5.9	13.7	24.8	4.1	309.31	37.44	107.7	13.94	10.6
20250499	No	34	Female	18.5-23.9	No	Yes	No	No	No	Yes	No	No	Cervical spine	Low-energy injury	Decompression Combined with Internal Fixation	152	480	Yes	E	≤72h	8.4	12.5	19.1	3.8	332.97	31.16	122	32.83	8.8
20250500	No	66	Male	18.5-23.9	No	Yes	No	No	No	No	No	No	Lumbar spine	High-energy injury	Decompression Combined with Internal Fixation	227	240	No	C	＞72h	2.7	11.9	27.8	4.2	160.96	28.65	114.4	10.51	14.2
20250501	No	52	Male	24.0-27.9	Yes	No	No	No	No	No	No	No	Lumbar spine	High-energy injury	Internal Fixation	128	190	No	D	≤72h	1.1	10	36.9	3.7	390.53	36.32	92.4	41.5	13.7
20250502	No	41	Female	18.5-23.9	No	Yes	No	No	No	No	No	Yes	Thoracic spine	High-energy injury	Internal Fixation	107	50	No	E	≤72h	2.4	12.3	19.7	3.7	423.79	33.48	89.7	32.16	10.2
20250503	No	61	Male	18.5-23.9	No	No	No	Yes	No	No	No	No	Cervical spine	High-energy injury	Internal Fixation	209	230	No	D	≤72h	4.5	10	33	3.3	387.67	34.25	102.7	15.46	9.3
20250504	Yes	60	Male	18.5-23.9	Yes	No	No	No	No	No	No	No	Lumbar spine	High-energy injury	Decompression Combined with Internal Fixation	205	220	No	A	≤72h	8.1	13.9	27.9	4.1	203.07	37.18	96.8	36.8	8.4
20250505	No	75	Male	≤18.4	Yes	Yes	No	No	No	No	No	Yes	Cervical spine	High-energy injury	Decompression Combined with Internal Fixation	133	280	No	E	≤72h	1	10.7	23.8	4.4	290.22	41.67	97.5	7.82	7.9
20250506	No	71	Male	18.5-23.9	No	No	No	Yes	No	No	No	No	Lumbar spine	Low-energy injury	Internal Fixation	190	350	Yes	D	＞72h	3.6	12.5	26.8	3	259	40.79	106	32.33	9.6
20250507	No	72	Male	24.0-27.9	No	No	No	Yes	No	No	No	No	Lumbar spine	High-energy injury	Internal Fixation	134	140	No	E	≤72h	0.5	11.4	21.9	3.4	432.55	30.64	93.5	38.89	9.5
20250508	No	38	Male	18.5-23.9	No	No	No	No	No	No	No	No	Lumbar spine	High-energy injury	Decompression Combined with Internal Fixation	80	240	No	C	≤72h	1.1	12	20.4	3.7	223.84	30.92	99	28.32	10.9
20250509	No	33	Male	24.0-27.9	Yes	No	No	Yes	No	No	No	Yes	Lumbar spine	Low-energy injury	Decompression Combined with Internal Fixation	94	210	No	C	≤72h	3.5	13.1	20.4	4.2	426.71	39.22	111.6	20.85	8.4
20250510	Yes	45	Male	18.5-23.9	No	No	No	No	No	No	No	No	Cervical spine	High-energy injury	Internal Fixation	98	110	No	D	≤72h	3	13.1	23.8	3.2	187.19	39.86	93	7.4	10.3
20250511	No	39	Male	18.5-23.9	No	No	Yes	No	Yes	No	No	No	Lumbar spine	Low-energy injury	Internal Fixation	102	60	No	D	＞72h	1.2	12.6	35	4.8	395.65	39.33	101.8	20.42	7.9
20250512	No	46	Male	24.0-27.9	No	No	No	No	No	No	No	No	Lumbar spine	Low-energy injury	Internal Fixation	120	240	No	E	≤72h	1.6	11.6	22.5	4.7	215.67	38.83	103.3	22.51	8.3
20250513	No	48	Male	≥28.0	No	No	No	No	No	No	No	Yes	Lumbar spine	Low-energy injury	Decompression Combined with Internal Fixation	132	60	No	D	≤72h	1	10.6	20.1	4.4	168.57	32.23	86.6	32.72	11.3
20250514	No	53	Male	≥28.0	No	Yes	No	No	No	No	No	No	Cervical spine	Low-energy injury	Internal Fixation	98	240	No	E	＞72h	1.8	11.3	26.9	2.4	159.04	40.95	111.5	17.4	8.2
20250515	No	25	Female	≥28.0	Yes	Yes	No	No	No	No	No	No	Cervical spine	High-energy injury	Internal Fixation	110	220	No	D	≤72h	1.1	10.4	23.5	5	392.83	37.63	97.9	26.62	11.1
20250516	No	63	Female	18.5-23.9	No	No	No	Yes	No	No	No	No	Cervical spine	Low-energy injury	Internal Fixation	78	70	No	E	≤72h	3.4	14.3	23.4	2.7	370.16	38.74	127.2	39.01	12.3
20250517	No	74	Male	≥28.0	No	No	No	Yes	No	No	No	No	Thoracic spine	High-energy injury	Decompression Combined with Internal Fixation	121	80	No	E	≤72h	4.1	14.1	37.5	3.7	167.78	31.05	118	19.6	7.8
20250518	No	50	Female	18.5-23.9	No	Yes	No	No	Yes	No	No	No	Thoracic spine	High-energy injury	Internal Fixation	117	160	No	D	≤72h	0.4	12.7	39.2	5.2	236.37	40.32	116.6	8.26	9.4
20250519	Yes	65	Male	18.5-23.9	No	No	No	No	No	No	Yes	No	Lumbar spine	High-energy injury	Internal Fixation	118	300	Yes	B	＞72h	5.6	10.3	31.1	5	413.33	33.86	93.4	11.34	9.9
20250520	No	34	Male	≤18.4	Yes	No	No	Yes	No	No	No	No	Lumbar spine	High-energy injury	Internal Fixation	109	280	No	E	≤72h	0.7	10.5	39.6	3.9	171.38	34.83	127	46.19	12.8
20250521	No	50	Female	24.0-27.9	No	Yes	No	No	No	No	No	No	Thoracic spine	Low-energy injury	Decompression Combined with Internal Fixation	60	60	No	D	≤72h	2.5	13.8	19.9	3.9	221.43	30.6	97.4	13.58	11.4
20250522	No	44	Female	≤18.4	No	No	No	Yes	No	No	No	No	Lumbar spine	High-energy injury	Internal Fixation	122	80	No	E	≤72h	2.4	10.2	27.2	3.5	319.71	29.61	112.8	43.61	9.3
20250523	No	42	Male	24.0-27.9	No	Yes	No	No	Yes	No	No	No	Lumbar spine	High-energy injury	Internal Fixation	103	150	No	E	＞72h	0.3	12.4	34.1	4.7	396.05	29.43	117.9	29.12	10.8
20250524	No	53	Female	≥28.0	No	No	No	No	No	No	No	No	Cervical spine	Low-energy injury	Decompression Combined with Internal Fixation	216	480	Yes	E	≤72h	2.7	13.8	40.6	5.4	150.76	39.89	101.5	31.99	14.7
20250525	No	37	Male	18.5-23.9	Yes	No	No	No	No	No	No	No	Lumbar spine	High-energy injury	Internal Fixation	119	230	No	C	≤72h	3.3	11.8	20.5	3.1	281.19	31.99	93	46.43	13.1
20250526	No	73	Male	18.5-23.9	No	Yes	No	No	No	No	No	No	Lumbar spine	High-energy injury	Internal Fixation	72	290	No	E	≤72h	0.8	10.8	31.2	4.2	372.14	37.51	92.6	24.88	7.1
20250527	No	64	Male	≥28.0	No	No	No	No	No	No	No	No	Lumbar spine	Low-energy injury	Internal Fixation	170	110	No	E	≤72h	0.5	11.5	26.4	3.4	387.27	30.65	125.1	38.79	14.3
20250528	No	34	Male	18.5-23.9	No	Yes	Yes	No	No	No	No	No	Lumbar spine	High-energy injury	Decompression Combined with Internal Fixation	168	300	No	B	≤72h	0.9	11.6	22.6	2.3	393.61	37.22	106.7	36.57	8.2
20250529	Yes	36	Male	18.5-23.9	No	Yes	No	No	No	No	No	No	Lumbar spine	Low-energy injury	Decompression Combined with Internal Fixation	148	280	No	B	≤72h	3	12.2	37.6	4.2	306.93	37.24	113.7	17.88	7.9
20250530	No	55	Female	18.5-23.9	No	No	Yes	No	No	No	Yes	No	Lumbar spine	High-energy injury	Decompression Combined with Internal Fixation	169	340	No	E	≤72h	2.1	11.2	32.8	4.2	261.09	41.59	130.2	6.85	11.1
20250531	No	43	Female	18.5-23.9	No	No	No	Yes	No	No	No	No	Lumbar spine	Low-energy injury	Internal Fixation	121	80	No	D	≤72h	0.7	10.1	23.7	3.8	252.45	39.82	121.9	16.89	13.2
20250532	No	58	Male	18.5-23.9	Yes	No	No	Yes	No	No	No	No	Thoracic spine	High-energy injury	Decompression Combined with Internal Fixation	206	380	No	E	≤72h	4.1	14.4	31.4	4.1	311.24	37.39	121.6	19.91	9.1
20250533	No	49	Female	18.5-23.9	No	No	No	No	No	No	No	No	Thoracic spine	High-energy injury	Internal Fixation	139	200	No	B	＞72h	1.7	13.9	35	2.7	372.07	36.69	91.1	30.47	14.2
20250534	Yes	26	Male	≥28.0	No	No	No	Yes	No	No	No	No	Lumbar spine	High-energy injury	Internal Fixation	197	480	Yes	A	≤72h	2	14.4	21.2	4.4	153.06	33.09	120.2	30.68	12.9
20250535	No	61	Male	24.0-27.9	No	No	No	No	No	No	No	No	Thoracic spine	Low-energy injury	Decompression Combined with Internal Fixation	127	470	Yes	E	≤72h	3.3	11	41.7	3.6	283.47	28.19	112.5	39.67	14
20250536	No	38	Male	24.0-27.9	No	No	No	No	No	No	No	No	Lumbar spine	High-energy injury	Decompression Combined with Internal Fixation	135	150	No	D	≤72h	2.5	11.5	24.3	6.3	425.7	35.73	130	19.23	8.7
20250537	Yes	53	Male	18.5-23.9	Yes	No	No	No	Yes	No	No	Yes	Cervical spine	High-energy injury	Internal Fixation	74	170	No	E	＞72h	3.2	10.2	20.9	3.5	414.71	35.77	105.6	34.16	12.7
20250538	No	26	Male	24.0-27.9	No	Yes	Yes	Yes	No	No	No	No	Lumbar spine	High-energy injury	Decompression Combined with Internal Fixation	219	410	Yes	C	≤72h	1	11.8	41.7	3.1	295.01	39.15	86.6	28.46	12.3
20250539	Yes	68	Female	18.5-23.9	No	Yes	No	No	No	No	No	No	Thoracic spine	High-energy injury	Internal Fixation	96	290	No	E	＞72h	3.3	10.1	34	5	398.7	38.73	124.2	30.97	13.2
20250540	Yes	62	Male	≥28.0	No	No	No	No	No	No	No	Yes	Lumbar spine	High-energy injury	Decompression Combined with Internal Fixation	187	400	Yes	B	≤72h	8.7	11.3	32.3	5.5	173.47	31.34	100	26.54	7.7
20250541	No	61	Female	≥28.0	No	No	No	Yes	No	No	No	No	Thoracic spine	Low-energy injury	Internal Fixation	108	130	No	D	＞72h	1	11.6	31.2	3.2	361.86	38.93	119.7	15.41	9
20250542	No	31	Female	24.0-27.9	Yes	Yes	No	No	No	No	No	No	Lumbar spine	High-energy injury	Internal Fixation	69	190	No	E	≤72h	6.6	10.6	30.1	4.3	275.21	38.52	104.7	5.69	12.6
20250543	No	50	Female	18.5-23.9	No	Yes	No	Yes	No	No	No	No	Thoracic spine	High-energy injury	Internal Fixation	68	460	Yes	D	＞72h	3.1	11.5	36.3	4.1	203.31	28.66	95.2	19.26	12.5
20250544	No	54	Male	18.5-23.9	No	No	No	No	No	No	No	No	Thoracic spine	High-energy injury	Internal Fixation	260	300	Yes	E	≤72h	1.6	13.7	19	5.2	287.37	41.85	92.5	31.93	8.2
20250545	No	72	Female	24.0-27.9	No	No	No	No	No	No	No	No	Lumbar spine	Low-energy injury	Decompression Combined with Internal Fixation	213	230	Yes	B	≤72h	4.3	12.4	38.6	4.5	278.64	32.76	107.8	5.54	7.9
20250546	Yes	58	Male	≥28.0	No	Yes	No	No	No	No	No	No	Lumbar spine	High-energy injury	Internal Fixation	94	80	No	A	≤72h	6.1	12.2	25.5	4.8	339.56	30.92	87.4	40.7	7.7
20250547	No	67	Female	18.5-23.9	No	No	No	No	No	No	No	No	Lumbar spine	Low-energy injury	Decompression Combined with Internal Fixation	221	280	Yes	E	＞72h	2.3	13.3	24	3.6	358.41	33.09	126.6	7.08	9
20250548	No	52	Female	18.5-23.9	No	No	No	Yes	No	No	No	No	Thoracic spine	High-energy injury	Decompression Combined with Internal Fixation	143	290	Yes	A	≤72h	1	11.4	24.9	4.4	385.29	41.28	103.5	41.21	11.7
20250549	No	38	Male	≤18.4	Yes	No	No	No	No	No	No	No	Lumbar spine	High-energy injury	Internal Fixation	160	160	No	E	≤72h	0.6	11.5	21.4	2.8	189.2	29.7	122.2	8.25	10
20250550	No	49	Male	≥28.0	No	No	No	No	No	No	No	No	Lumbar spine	High-energy injury	Internal Fixation	123	190	No	E	≤72h	0.4	13.9	28.4	3.8	423.83	36.91	118.7	20.37	8.9
20250551	No	73	Male	18.5-23.9	No	Yes	No	No	No	No	No	No	Lumbar spine	High-energy injury	Internal Fixation	96	170	No	E	≤72h	1.1	10.6	18.9	5.1	255.08	30.44	120.3	22.94	9.6
20250552	Yes	74	Male	18.5-23.9	Yes	No	Yes	No	Yes	No	No	No	Lumbar spine	Low-energy injury	Internal Fixation	82	200	No	E	＞72h	2.8	13.2	37.2	4.1	167.49	30.99	89.8	37.91	7.4
20250553	No	78	Male	18.5-23.9	No	Yes	No	No	Yes	No	No	No	Cervical spine	High-energy injury	Decompression Combined with Internal Fixation	236	380	Yes	B	≤72h	1.4	12	27	5.4	201.24	34.87	110.7	28.61	10.8
20250554	No	34	Male	24.0-27.9	No	No	No	No	Yes	No	No	No	Cervical spine	High-energy injury	Internal Fixation	101	110	No	D	＞72h	7.8	12.6	20.6	3.6	311.62	38.64	99.4	10.14	12.5
20250555	No	43	Male	≥28.0	Yes	Yes	No	No	No	No	No	No	Lumbar spine	High-energy injury	Decompression Combined with Internal Fixation	72	460	No	A	≤72h	4.4	12.6	33.7	5.1	344.37	34.34	97.1	26.59	8.5
20250556	No	67	Female	18.5-23.9	No	Yes	No	No	Yes	No	No	No	Thoracic spine	High-energy injury	Internal Fixation	110	220	No	E	≤72h	1	12.7	24.1	5.1	364.76	34.46	105.1	36.91	9.2
20250557	No	61	Male	18.5-23.9	No	No	No	No	No	No	No	No	Lumbar spine	High-energy injury	Decompression Combined with Internal Fixation	108	250	No	D	≤72h	1.2	10.5	35.5	3.2	253.11	37.49	96.8	30.46	7.4
20250558	No	58	Male	18.5-23.9	No	No	No	No	No	No	No	No	Thoracic spine	Low-energy injury	Internal Fixation	88	280	No	B	≤72h	0.5	12.7	31.3	4.4	297.89	37.26	88	15.36	7.4
20250559	No	45	Male	18.5-23.9	No	No	No	No	No	No	No	No	Thoracic spine	Low-energy injury	Decompression Combined with Internal Fixation	188	470	No	C	＞72h	3	13.7	33	5.7	272.34	30.63	89	23.11	14.1
20250560	Yes	54	Male	24.0-27.9	Yes	No	No	Yes	No	No	No	No	Thoracic spine	Low-energy injury	Internal Fixation	155	90	No	D	＞72h	2.7	12.3	32.7	5.5	192.64	28.89	97.3	10.26	13.2
20250561	No	51	Male	18.5-23.9	No	Yes	No	No	No	No	No	No	Thoracic spine	Low-energy injury	Internal Fixation	135	60	No	E	≤72h	0.6	12.3	32.3	5.6	420.57	30.84	96.3	13.44	13.6
20250562	No	51	Male	18.5-23.9	No	No	Yes	No	No	No	No	No	Thoracic spine	Low-energy injury	Internal Fixation	93	60	No	E	＞72h	0.5	11.1	20.9	2.5	175.24	30.85	91.8	33.65	14.7
20250563	No	53	Male	18.5-23.9	No	Yes	Yes	No	No	No	No	No	Cervical spine	High-energy injury	Internal Fixation	164	110	No	E	≤72h	7.7	10.1	34.3	4	346.89	29.69	95.4	8.52	7.6
20250564	No	54	Male	18.5-23.9	No	No	No	Yes	Yes	No	No	No	Cervical spine	High-energy injury	Decompression Combined with Internal Fixation	239	340	Yes	B	≤72h	0.4	10.5	31	3.2	220.76	34.83	87.8	33.13	12.2
20250565	No	45	Male	24.0-27.9	No	Yes	No	No	No	No	No	No	Lumbar spine	High-energy injury	Internal Fixation	262	390	No	E	≤72h	2.2	12.9	21.8	3.9	185.2	28.4	89.7	27.52	11.9
20250566	No	31	Female	18.5-23.9	No	No	No	No	Yes	No	No	No	Cervical spine	High-energy injury	Decompression Combined with Internal Fixation	266	450	No	C	≤72h	1.8	11	37.2	3.8	385.81	35.42	101.9	36.19	9.5
20250567	No	45	Male	≥28.0	No	Yes	No	Yes	No	No	No	No	Lumbar spine	High-energy injury	Internal Fixation	154	50	No	E	＞72h	0.2	11	34.7	1.9	227.05	33.84	121.8	9.72	11.3
20250568	Yes	55	Female	18.5-23.9	No	No	No	No	No	No	No	No	Lumbar spine	Low-energy injury	Internal Fixation	112	250	No	D	≤72h	3.3	11	19.4	4.2	284.58	38.14	86.5	9.49	11.9
20250569	No	50	Male	≥28.0	No	No	No	No	No	No	No	Yes	Lumbar spine	High-energy injury	Internal Fixation	157	80	No	D	≤72h	0.8	11.6	23.6	2.9	353.71	30.12	129.8	15.87	11.1
20250570	No	68	Female	18.5-23.9	Yes	No	No	No	No	No	Yes	No	Lumbar spine	Low-energy injury	Decompression Combined with Internal Fixation	151	380	Yes	C	＞72h	2	11	20.1	3.5	305.67	39.75	119	34.3	10.9
20250571	No	62	Female	≥28.0	No	No	No	No	No	No	No	No	Thoracic spine	High-energy injury	Internal Fixation	168	480	Yes	E	≤72h	0.2	13.5	36.6	2.6	411.41	30.51	91.9	8.92	10.6
20250572	Yes	49	Female	24.0-27.9	No	No	No	No	No	No	No	No	Lumbar spine	High-energy injury	Decompression Combined with Internal Fixation	185	420	Yes	A	＞72h	2.4	14	33.3	4.1	222.16	29.94	104.1	14.92	12.8
20250573	No	46	Female	18.5-23.9	Yes	No	No	Yes	No	No	No	No	Thoracic spine	High-energy injury	Decompression Combined with Internal Fixation	197	230	No	B	≤72h	0.8	10.9	25.1	3.7	310.97	36.61	97.8	29.19	14.7
20250574	No	66	Female	≥28.0	Yes	No	No	No	No	No	No	No	Thoracic spine	Low-energy injury	Internal Fixation	156	110	No	E	＞72h	5.2	13.3	24.2	3.7	272.75	33.72	112.1	33.88	14.8
20250575	No	84	Male	24.0-27.9	No	No	No	Yes	No	No	No	No	Cervical spine	Low-energy injury	Internal Fixation	106	200	No	E	≤72h	0.5	12.6	18.6	4.5	232.54	36.7	88.2	28.45	8
20250576	No	41	Male	18.5-23.9	No	No	Yes	No	Yes	No	No	No	Thoracic spine	High-energy injury	Internal Fixation	122	170	No	D	＞72h	2.4	13.2	34.8	5.3	315.72	31.35	98.2	33.62	14.7
20250577	No	63	Male	≥28.0	No	Yes	No	Yes	No	No	No	No	Lumbar spine	High-energy injury	Decompression Combined with Internal Fixation	143	90	No	D	＞72h	2.1	12.6	37.1	1.8	424.46	40.88	105.3	47.81	8.1
20250578	No	67	Male	≥28.0	No	No	No	No	Yes	No	No	No	Lumbar spine	High-energy injury	Internal Fixation	115	50	No	E	≤72h	3.8	12.8	33.8	4	252.45	30.03	94.5	10.65	13.7
20250579	No	56	Female	≥28.0	No	Yes	No	No	No	No	No	No	Lumbar spine	Low-energy injury	Internal Fixation	116	200	No	E	≤72h	1.4	11.8	35	5	375.74	29.71	117.3	39.87	11.7
20250580	No	57	Female	18.5-23.9	No	No	No	No	No	No	No	No	Lumbar spine	High-energy injury	Internal Fixation	120	280	No	D	≤72h	4.1	10.9	33.1	4	277.39	30.4	121.6	12.32	14.7
20250581	No	57	Female	24.0-27.9	Yes	Yes	No	Yes	No	No	No	No	Lumbar spine	High-energy injury	Decompression Combined with Internal Fixation	177	480	Yes	B	≤72h	0.7	10.5	21.4	4.4	223.43	41.09	90.7	34.57	14.9
20250582	No	31	Female	24.0-27.9	No	No	No	No	No	No	No	No	Thoracic spine	High-energy injury	Internal Fixation	176	150	No	D	≤72h	1.1	12.7	19.4	3.8	298.58	35.72	117.2	31.64	10
20250583	No	41	Male	18.5-23.9	No	No	No	No	No	No	No	Yes	Thoracic spine	Low-energy injury	Decompression Combined with Internal Fixation	111	290	No	E	≤72h	4	10.8	34.8	4.3	180.39	32.59	122.7	41.41	13.2
20250584	No	46	Female	18.5-23.9	Yes	No	No	No	Yes	No	No	No	Thoracic spine	Low-energy injury	Internal Fixation	113	250	No	D	≤72h	6.2	11.1	36.9	3.8	205.53	38.47	126	26.09	11.2
20250585	No	47	Male	18.5-23.9	Yes	No	No	No	No	No	No	No	Thoracic spine	High-energy injury	Internal Fixation	94	190	No	D	≤72h	1.2	12.9	23.3	5.4	191.5	34.69	114.2	40.04	7.5
20250586	No	63	Male	24.0-27.9	No	No	No	No	No	No	No	No	Lumbar spine	Low-energy injury	Decompression Combined with Internal Fixation	129	260	No	E	＞72h	2.1	14	41	4.7	326.34	29.68	89.9	38.79	9.1
20250587	No	41	Female	24.0-27.9	No	No	Yes	No	No	No	No	No	Thoracic spine	High-energy injury	Internal Fixation	149	110	No	D	＞72h	1.8	11.5	40.6	3.8	432.25	28.06	94	14.79	11.3
20250588	No	28	Male	24.0-27.9	Yes	No	Yes	No	No	No	No	No	Lumbar spine	High-energy injury	Internal Fixation	127	290	No	E	≤72h	0.6	10.1	33.4	3.6	317.03	32.44	88.4	26.98	7.1
20250589	No	41	Female	18.5-23.9	No	No	Yes	No	Yes	No	No	No	Lumbar spine	Low-energy injury	Internal Fixation	110	150	No	E	≤72h	0.9	10.2	29.1	3.6	393.28	40.56	119.5	40.89	11.8
20250590	No	41	Male	≤18.4	Yes	No	No	No	No	Yes	No	No	Lumbar spine	High-energy injury	Internal Fixation	105	130	No	D	≤72h	2.9	13.2	25	4.6	244.08	34.32	111.6	31.08	11.3
20250591	No	39	Female	24.0-27.9	No	Yes	No	No	No	Yes	No	No	Cervical spine	High-energy injury	Internal Fixation	144	210	No	E	≤72h	0.9	11.4	30.7	6.3	343.44	39.35	123.2	32.01	14.1
20250592	Yes	76	Male	18.5-23.9	No	Yes	No	No	No	No	No	Yes	Thoracic spine	Low-energy injury	Internal Fixation	188	430	No	B	＞72h	6.7	11.7	39.5	5.9	339.45	33.4	126.7	9.6	14.8
20250593	No	66	Male	24.0-27.9	No	No	No	No	No	No	No	No	Lumbar spine	High-energy injury	Internal Fixation	117	100	No	D	≤72h	2.4	12.4	21.8	2.8	337.62	29.34	99.9	47.63	8.7
20250594	No	40	Male	18.5-23.9	No	No	No	No	No	No	No	No	Cervical spine	High-energy injury	Decompression Combined with Internal Fixation	210	360	Yes	C	＞72h	2.5	11.2	25	3.2	232.31	32.08	117.3	39.19	10
20250595	No	64	Male	18.5-23.9	Yes	Yes	No	Yes	No	No	No	No	Lumbar spine	High-energy injury	Decompression Combined with Internal Fixation	180	310	No	D	＞72h	0.7	14.4	36.8	3	388.45	31.81	112.2	16.58	13.9
20250596	No	52	Male	24.0-27.9	No	No	No	No	No	No	No	No	Thoracic spine	Low-energy injury	Internal Fixation	115	110	No	E	＞72h	5.4	10.1	37.9	2.4	396.04	35.28	107.5	43.18	12.6
20250597	No	56	Female	18.5-23.9	No	No	No	No	Yes	No	No	No	Thoracic spine	Low-energy injury	Internal Fixation	122	110	No	E	≤72h	1.9	10.7	32.2	4.9	416.62	33.7	117.2	31.25	9.2
20250598	No	49	Male	18.5-23.9	No	No	No	Yes	No	No	No	No	Thoracic spine	High-energy injury	Internal Fixation	60	60	No	E	＞72h	2	13.8	36.6	4.2	206.32	40.54	91	23.04	12.7
20250599	No	54	Female	24.0-27.9	No	No	No	No	No	No	No	Yes	Lumbar spine	Low-energy injury	Decompression Combined with Internal Fixation	186	430	Yes	A	≤72h	2.2	14	21.5	5.3	406.75	30.84	98.2	5.23	14.3
20250600	No	28	Female	≥28.0	No	No	No	Yes	No	No	No	No	Lumbar spine	High-energy injury	Decompression Combined with Internal Fixation	191	380	No	C	＞72h	1.8	11.7	32.2	4.5	430.52	33.49	95.4	41.41	13.5
20250601	No	66	Male	24.0-27.9	No	No	No	No	No	No	No	No	Lumbar spine	High-energy injury	Decompression Combined with Internal Fixation	148	340	Yes	C	≤72h	1.3	14.3	28.6	3.5	379.28	32.07	101.1	47.94	9.8
20250602	No	54	Female	18.5-23.9	No	No	No	No	No	No	No	No	Thoracic spine	High-energy injury	Internal Fixation	161	250	No	E	≤72h	4.1	11.9	29.6	3.6	371.48	28.39	126.7	31.09	8.1
20250603	No	31	Female	24.0-27.9	No	No	No	Yes	No	No	No	Yes	Lumbar spine	High-energy injury	Internal Fixation	107	130	No	D	≤72h	1.6	14.4	28.3	4.7	245.65	35.11	118.8	29.01	12.9
20250604	No	28	Male	24.0-27.9	No	No	No	No	Yes	No	No	No	Thoracic spine	High-energy injury	Decompression Combined with Internal Fixation	172	450	No	B	≤72h	0.4	12.4	26.9	3.1	169.73	30.46	117.2	39.03	9.3
20250605	No	27	Male	24.0-27.9	No	No	No	Yes	Yes	No	No	No	Lumbar spine	High-energy injury	Internal Fixation	81	290	No	E	≤72h	1.5	14.1	24.9	6.1	410.14	30.34	131.9	36.36	13.1
20250606	No	43	Female	18.5-23.9	No	No	No	No	No	No	No	No	Cervical spine	Low-energy injury	Internal Fixation	77	160	No	E	≤72h	2.4	12.7	37.1	4.4	178.09	29.58	104.9	17.82	14.9
20250607	No	48	Female	18.5-23.9	No	No	No	No	No	No	No	No	Thoracic spine	High-energy injury	Decompression Combined with Internal Fixation	132	460	Yes	D	＞72h	4.4	11.8	32.5	4.9	242.12	28.04	119.8	11.81	7.5
20250608	No	55	Male	18.5-23.9	No	No	No	No	No	No	No	No	Cervical spine	Low-energy injury	Internal Fixation	124	100	No	E	≤72h	1.7	12.7	37.4	4.5	394.11	33	118.1	33.43	13.9
20250609	No	62	Female	18.5-23.9	Yes	No	No	No	No	No	No	No	Thoracic spine	High-energy injury	Decompression Combined with Internal Fixation	178	340	No	C	≤72h	0.3	10.4	32.3	5.9	221.8	34.93	86.5	34.9	8.9
20250610	No	42	Male	18.5-23.9	No	No	No	Yes	No	No	No	No	Lumbar spine	High-energy injury	Internal Fixation	128	160	No	E	＞72h	1.7	14.3	37.8	3.7	222.65	39.15	111.7	29.21	8.3
20250611	No	27	Female	18.5-23.9	Yes	No	No	Yes	Yes	No	No	No	Cervical spine	High-energy injury	Internal Fixation	119	220	No	E	≤72h	0.7	10.5	20.1	4	273.96	32.57	98.8	46.54	9.3
20250612	No	61	Female	24.0-27.9	Yes	No	Yes	No	No	No	No	No	Thoracic spine	High-energy injury	Internal Fixation	125	390	Yes	C	＞72h	0.9	10.7	28.1	4.3	435.51	36.14	88.1	46.36	7.6
20250613	No	58	Female	≤18.4	No	No	No	No	No	No	No	No	Cervical spine	Low-energy injury	Internal Fixation	156	240	No	E	≤72h	4.1	11.2	33.3	3.8	439.61	36.39	120.3	5.99	11
20250614	No	52	Male	18.5-23.9	No	Yes	Yes	No	No	Yes	No	No	Cervical spine	Low-energy injury	Internal Fixation	102	110	No	D	≤72h	0.8	11.9	28.1	5.1	231.87	28.53	109.7	26.19	9.5
20250615	No	57	Male	24.0-27.9	No	No	Yes	Yes	No	No	Yes	No	Lumbar spine	Low-energy injury	Internal Fixation	92	300	No	E	≤72h	1.2	12.7	30.1	4	401.66	29.56	119	5.26	8.8
20250616	No	45	Male	18.5-23.9	Yes	No	No	No	Yes	No	No	No	Cervical spine	High-energy injury	Internal Fixation	109	120	No	D	≤72h	3.4	13.8	41	4.2	436.54	34.18	96.7	36.52	11.3
20250617	No	65	Male	18.5-23.9	No	No	No	No	No	No	No	No	Cervical spine	Low-energy injury	Internal Fixation	102	230	No	D	＞72h	1	12.5	26.7	3.3	327.4	33.07	90.3	23.51	7.2
20250618	No	71	Female	24.0-27.9	No	No	No	No	No	No	No	No	Cervical spine	High-energy injury	Decompression Combined with Internal Fixation	245	370	No	B	＞72h	1.1	10.8	33.6	3.8	447.48	29	92.8	20.56	14.3
20250619	No	47	Male	24.0-27.9	No	No	No	No	No	No	No	No	Lumbar spine	Low-energy injury	Internal Fixation	181	240	No	B	＞72h	3.4	14	37.6	4.3	429.88	34.54	102.9	21.02	12.2
20250620	No	72	Male	≥28.0	No	No	No	No	No	No	No	No	Thoracic spine	Low-energy injury	Internal Fixation	137	80	No	D	≤72h	0.5	14.4	40.7	4.5	175.93	34.86	97.4	34.86	10.5
20250621	No	57	Female	24.0-27.9	No	No	No	No	No	No	No	No	Lumbar spine	Low-energy injury	Internal Fixation	102	160	No	C	≤72h	0.3	12.9	29.5	5	199.86	34.18	97.2	19.2	13.2
20250622	No	60	Male	18.5-23.9	Yes	No	Yes	Yes	No	No	No	No	Lumbar spine	High-energy injury	Internal Fixation	129	100	No	E	＞72h	5.6	10.3	32.4	3.8	446.86	37.62	108	15.71	8.6
20250623	No	69	Female	24.0-27.9	Yes	Yes	No	No	No	No	No	No	Thoracic spine	Low-energy injury	Decompression Combined with Internal Fixation	160	310	Yes	A	＞72h	1.1	14.1	18.6	3.3	402.71	34.83	116.2	12.9	13.9
20250624	No	75	Male	≤18.4	Yes	No	No	No	No	No	No	No	Lumbar spine	High-energy injury	Internal Fixation	109	80	No	E	≤72h	0.9	13.9	21.5	5.4	396.65	39.11	131.8	43.91	10.5
20250625	No	65	Female	18.5-23.9	No	No	No	Yes	No	No	No	No	Lumbar spine	High-energy injury	Internal Fixation	114	190	No	D	≤72h	1.1	11.3	41.4	4	350.17	39.52	108	28.01	12.7
20250626	Yes	56	Male	18.5-23.9	No	No	No	No	No	No	No	No	Lumbar spine	Low-energy injury	Internal Fixation	154	200	No	B	＞72h	8.3	12.3	22.1	4.9	199.54	34.66	102.6	5.74	12.7
20250627	No	65	Female	18.5-23.9	No	Yes	No	No	No	No	No	No	Thoracic spine	High-energy injury	Internal Fixation	99	80	No	E	≤72h	0.2	10.3	19	3.3	229.37	34.78	118.8	6.26	14.3
20250628	No	51	Male	18.5-23.9	No	No	No	No	No	No	No	No	Lumbar spine	High-energy injury	Decompression Combined with Internal Fixation	204	480	Yes	C	≤72h	1.2	14.4	23.2	4.6	276.32	38.24	90.9	26	11.5
20250629	No	48	Male	18.5-23.9	No	Yes	No	No	No	No	No	No	Lumbar spine	High-energy injury	Internal Fixation	109	110	No	E	≤72h	0.8	11.6	20.2	4.1	243.33	31.22	98.1	24.85	8.4
20250630	No	79	Female	24.0-27.9	No	No	No	No	Yes	No	No	No	Lumbar spine	High-energy injury	Internal Fixation	122	150	No	D	≤72h	1.7	12.7	21.5	6.3	283.39	39.95	113.9	12.9	8.2
20250631	No	51	Male	24.0-27.9	Yes	Yes	No	No	No	No	No	No	Lumbar spine	Low-energy injury	Internal Fixation	133	170	No	D	＞72h	1.1	13.4	34.7	4.7	340.69	41.42	109.8	15.14	8.9
20250632	No	52	Male	≥28.0	Yes	No	No	No	No	No	No	No	Lumbar spine	Low-energy injury	Internal Fixation	213	350	Yes	C	≤72h	0.7	11.5	29	3.4	355.69	34.87	110.5	27.54	9
20250633	No	29	Female	18.5-23.9	No	No	No	Yes	No	No	No	No	Lumbar spine	Low-energy injury	Decompression Combined with Internal Fixation	160	440	Yes	E	≤72h	1	14.1	37.3	3.8	231.81	39.4	127.8	10.87	9.5
20250634	No	25	Male	24.0-27.9	No	No	No	No	No	No	No	No	Thoracic spine	High-energy injury	Internal Fixation	179	460	No	C	≤72h	0.5	11	37	4.7	150.81	31.39	88.9	36.86	13.8
20250635	No	47	Female	18.5-23.9	No	No	No	No	No	No	No	No	Lumbar spine	High-energy injury	Internal Fixation	86	50	No	D	＞72h	0.9	13.2	19.9	2.9	264.55	30.75	95.8	46.75	12.7
20250636	No	39	Female	18.5-23.9	No	No	No	Yes	No	No	No	No	Lumbar spine	High-energy injury	Decompression Combined with Internal Fixation	238	350	Yes	C	≤72h	1.4	10.8	30.3	4.6	259.4	40.5	100.5	38.74	8.8
20250637	Yes	56	Male	24.0-27.9	No	No	No	No	No	No	No	No	Thoracic spine	Low-energy injury	Internal Fixation	90	90	No	B	＞72h	7.4	10.2	19.2	3.2	209.81	34.84	122	19.73	11.7
20250638	No	49	Male	≤18.4	Yes	No	No	No	No	Yes	No	No	Thoracic spine	High-energy injury	Internal Fixation	116	210	No	E	≤72h	4.6	11.7	19	3.4	150.12	30.86	87.4	25.83	14.7
20250639	Yes	83	Male	24.0-27.9	No	Yes	Yes	No	No	No	No	No	Thoracic spine	Low-energy injury	Internal Fixation	119	110	No	D	≤72h	5.6	10.8	21.9	4.2	395.3	37.75	90.3	43.27	10.7
20250640	No	45	Male	24.0-27.9	No	No	No	No	No	No	No	No	Lumbar spine	Low-energy injury	Internal Fixation	78	120	No	D	＞72h	5.4	12	37	5.1	300.49	32.43	131.6	42.13	11.8
20250641	No	67	Male	18.5-23.9	No	No	No	No	No	No	No	No	Lumbar spine	Low-energy injury	Internal Fixation	121	250	No	D	≤72h	1	11	38	4.8	182.84	32.53	94.4	45.42	10.3
20250642	No	46	Male	≤18.4	No	No	Yes	Yes	Yes	No	No	No	Lumbar spine	Low-energy injury	Internal Fixation	133	130	No	D	≤72h	4.9	11.1	29.1	3.4	235.86	38.8	123.6	35.21	12.9
20250643	No	83	Female	≥28.0	No	No	No	Yes	Yes	No	No	No	Thoracic spine	High-energy injury	Internal Fixation	129	290	No	E	≤72h	0.6	11.1	38.8	5	278.57	32.66	116	22.96	14.7
20250644	No	40	Female	18.5-23.9	Yes	No	No	Yes	No	No	No	No	Thoracic spine	High-energy injury	Decompression Combined with Internal Fixation	215	260	Yes	E	≤72h	0.6	14.4	29.4	4.2	263.2	36.14	95.8	18.91	11.5
20250645	No	24	Male	18.5-23.9	No	No	No	No	No	No	No	No	Lumbar spine	High-energy injury	Internal Fixation	156	170	No	B	≤72h	3.5	12.6	20.2	4.5	307.05	39.17	116.5	42.51	10
20250646	No	42	Female	24.0-27.9	No	No	No	No	No	No	Yes	No	Thoracic spine	Low-energy injury	Internal Fixation	134	130	No	E	≤72h	1.1	11.2	19.2	4.6	297.45	30.3	92.7	24.11	7.3
20250647	Yes	75	Female	24.0-27.9	No	No	No	No	No	No	No	No	Thoracic spine	High-energy injury	Decompression Combined with Internal Fixation	132	320	No	B	＞72h	5.8	10.9	26.8	4.1	156.23	32.26	101.1	9.99	13.2
20250648	No	43	Male	24.0-27.9	No	No	No	Yes	No	No	No	No	Lumbar spine	High-energy injury	Decompression Combined with Internal Fixation	163	270	No	E	≤72h	1	11.5	26.3	3.5	210.24	31.42	124.1	39.08	7.9
20250649	No	62	Male	18.5-23.9	No	Yes	No	No	No	No	No	No	Lumbar spine	Low-energy injury	Decompression Combined with Internal Fixation	190	240	No	C	≤72h	0.8	14.4	36.8	4.6	435.84	32.6	108.9	42.01	9.8
20250650	No	46	Male	18.5-23.9	Yes	No	No	Yes	No	No	No	No	Cervical spine	High-energy injury	Internal Fixation	120	60	No	E	≤72h	6.4	13.9	35	4.4	233.98	37.1	88.1	42.42	13.2
20250651	No	22	Male	18.5-23.9	No	No	No	No	No	No	No	No	Lumbar spine	Low-energy injury	Decompression Combined with Internal Fixation	204	200	No	B	≤72h	2.8	11.6	40.9	5.2	185.12	34.88	95.9	31.28	14.9
20250652	No	76	Male	18.5-23.9	No	No	No	Yes	Yes	No	No	No	Cervical spine	High-energy injury	Internal Fixation	132	140	No	E	≤72h	1.7	13	32.3	4.3	174.87	33.23	128.7	33.72	8.6
20250653	No	50	Female	24.0-27.9	No	No	No	No	No	No	No	No	Thoracic spine	High-energy injury	Internal Fixation	156	80	No	D	≤72h	3	12.6	19.3	6	335.25	29.54	114.2	36.69	9.5
20250654	No	38	Male	18.5-23.9	Yes	No	No	Yes	No	No	No	No	Lumbar spine	High-energy injury	Internal Fixation	123	300	No	E	＞72h	5.9	10.2	30.4	4.6	338.98	33.66	101.8	33.76	11.3
20250655	No	34	Male	18.5-23.9	No	Yes	No	Yes	No	No	No	No	Thoracic spine	High-energy injury	Internal Fixation	125	130	No	E	≤72h	1.4	12.3	19.9	3.1	270.8	33.43	120.4	14.9	10.5
20250656	No	65	Female	18.5-23.9	No	No	No	No	No	No	No	No	Lumbar spine	Low-energy injury	Internal Fixation	183	120	No	D	≤72h	1.4	14.4	32.7	4.3	447.34	38.09	123.7	27.84	11.5
20250657	No	41	Female	18.5-23.9	No	No	No	No	No	No	No	No	Thoracic spine	High-energy injury	Internal Fixation	63	160	No	D	＞72h	1.1	11.4	30.4	3.9	231.69	30.87	126.9	7.53	13.2
20250658	Yes	70	Male	18.5-23.9	No	Yes	Yes	No	No	No	No	No	Lumbar spine	Low-energy injury	Decompression Combined with Internal Fixation	209	310	No	A	≤72h	9.2	11.3	33.9	4.7	390.84	36.25	126.4	42.38	12.2
20250659	No	43	Female	24.0-27.9	No	Yes	No	Yes	No	No	No	No	Lumbar spine	High-energy injury	Internal Fixation	171	110	No	D	≤72h	0.9	10.8	20.7	3.2	426.62	32.88	123.2	21.89	13.7
20250660	No	20	Female	18.5-23.9	No	No	No	No	No	No	No	No	Thoracic spine	Low-energy injury	Decompression Combined with Internal Fixation	155	400	Yes	E	≤72h	1.5	12.6	35.6	2.1	400.96	36.52	98.8	26.1	7.8
20250661	No	52	Female	24.0-27.9	Yes	Yes	No	Yes	No	No	No	No	Cervical spine	High-energy injury	Internal Fixation	123	80	No	E	≤72h	0.6	10.5	37.1	4.5	331.31	40.16	86.2	9.75	12.3
20250662	No	56	Female	18.5-23.9	No	No	No	No	No	Yes	No	No	Thoracic spine	Low-energy injury	Internal Fixation	105	80	No	E	≤72h	6	14.4	41.7	4	161.74	41.09	116.9	45.24	11.1
20250663	No	66	Male	18.5-23.9	Yes	No	Yes	No	No	No	Yes	No	Thoracic spine	High-energy injury	Decompression Combined with Internal Fixation	166	340	Yes	C	≤72h	0.7	14.4	23.9	4.5	350.02	38.57	120.5	34.11	10.1
20250664	No	38	Male	≥28.0	Yes	No	No	No	No	No	No	No	Cervical spine	Low-energy injury	Internal Fixation	141	220	No	E	≤72h	0.8	13.6	33.4	3.5	436.68	30.46	121.4	15.11	11.8
20250665	No	39	Male	18.5-23.9	No	No	Yes	No	No	No	No	No	Thoracic spine	Low-energy injury	Decompression Combined with Internal Fixation	123	120	Yes	E	≤72h	3.3	14.3	22	3.6	392.41	39.93	112.8	26	12.5
20250666	No	63	Female	≥28.0	No	Yes	No	No	Yes	No	No	No	Thoracic spine	High-energy injury	Decompression Combined with Internal Fixation	175	380	Yes	A	≤72h	1.5	11.9	34.1	3.4	384.52	36.23	91	26.53	7.5
20250667	No	43	Female	18.5-23.9	Yes	No	No	No	Yes	No	No	No	Lumbar spine	High-energy injury	Internal Fixation	180	220	No	E	＞72h	1.8	13	39.7	6.6	267.69	32.51	95.9	28.86	7.9
20250668	No	38	Female	≤18.4	No	No	No	Yes	Yes	No	No	No	Thoracic spine	High-energy injury	Internal Fixation	103	290	No	D	＞72h	0.8	10.2	31.3	4.9	297.02	33.22	89	11.65	12.8
20250669	No	40	Female	24.0-27.9	Yes	No	No	Yes	No	No	No	No	Lumbar spine	High-energy injury	Internal Fixation	103	270	No	E	≤72h	0.3	12.9	35.9	3.6	395.97	33.19	99.5	7.96	9.4
20250670	No	79	Female	24.0-27.9	No	No	No	No	Yes	No	No	No	Thoracic spine	High-energy injury	Internal Fixation	152	410	No	B	＞72h	1	11.9	34.7	4.7	440.18	37.98	102.7	43.33	14.4
20250671	No	39	Male	24.0-27.9	Yes	Yes	No	No	No	No	No	No	Lumbar spine	Low-energy injury	Internal Fixation	213	330	Yes	D	≤72h	1.4	13.3	30	4.5	420.14	33.3	100.2	42.48	13
20250672	Yes	71	Male	18.5-23.9	No	No	No	No	No	Yes	No	No	Lumbar spine	High-energy injury	Internal Fixation	140	70	No	C	＞72h	4.1	13.8	41.6	4.5	381.25	31.32	131.7	6.85	8.4
20250673	No	52	Female	18.5-23.9	No	No	No	No	No	No	No	No	Cervical spine	High-energy injury	Internal Fixation	70	250	No	E	≤72h	2.2	13.2	24.8	4.7	255.37	34.8	115.2	23.77	9.3
20250674	No	50	Male	18.5-23.9	No	No	No	No	No	No	No	No	Lumbar spine	Low-energy injury	Decompression Combined with Internal Fixation	239	390	Yes	A	＞72h	2.2	10.4	20.5	7.1	220.02	30.96	119.1	36.93	11.1
20250675	No	41	Male	18.5-23.9	No	No	No	Yes	No	No	No	No	Lumbar spine	High-energy injury	Internal Fixation	150	160	No	E	≤72h	3.2	13.2	26.3	4	186.03	29.16	100.4	39.95	14.9
20250676	No	69	Male	24.0-27.9	No	No	Yes	No	No	No	No	No	Lumbar spine	High-energy injury	Decompression Combined with Internal Fixation	118	90	Yes	E	≤72h	2.3	13.6	41.6	3.9	366.46	30.3	124.9	15.5	9.5
20250677	No	45	Male	24.0-27.9	No	No	No	No	No	No	Yes	No	Thoracic spine	Low-energy injury	Internal Fixation	139	150	No	E	＞72h	5.9	12.7	18.6	4.6	192.84	29.27	125.2	5.8	8.1
20250678	No	41	Male	24.0-27.9	No	No	No	No	No	Yes	No	No	Lumbar spine	High-energy injury	Internal Fixation	62	70	No	E	≤72h	1.2	11	23.2	3.6	315.26	34.13	100.3	21.35	14.8
20250679	No	77	Male	24.0-27.9	No	No	No	Yes	No	No	No	No	Lumbar spine	High-energy injury	Internal Fixation	109	160	No	E	＞72h	1.2	14.3	31.7	2.3	248.47	31.31	110.6	36.48	11
20250680	No	47	Male	≥28.0	No	Yes	No	No	No	No	No	No	Lumbar spine	Low-energy injury	Decompression Combined with Internal Fixation	238	220	No	A	≤72h	5.1	10.3	26.7	4.8	238.08	29.07	89.2	22.78	13.9
20250681	No	49	Female	≥28.0	No	No	No	Yes	No	No	No	No	Lumbar spine	High-energy injury	Internal Fixation	121	140	No	D	＞72h	2.5	13.7	33.5	5.7	241.45	41.53	104.4	10.38	13.5
20250682	No	43	Female	24.0-27.9	No	No	No	No	No	No	No	No	Thoracic spine	Low-energy injury	Decompression Combined with Internal Fixation	183	440	Yes	C	≤72h	1.1	13.2	35.8	3	438.36	28.14	122.6	16.27	9.5
20250683	No	43	Male	18.5-23.9	Yes	No	No	No	No	No	No	No	Lumbar spine	High-energy injury	Internal Fixation	111	120	No	E	≤72h	3.6	14	41.1	2.4	185.58	37.14	121.3	5.48	14.1
20250684	No	64	Male	18.5-23.9	No	No	No	No	No	No	No	No	Cervical spine	Low-energy injury	Internal Fixation	139	250	No	E	≤72h	1.3	11.4	24.5	4.9	174.43	29.43	92.8	23.44	7.3
20250685	No	68	Male	18.5-23.9	No	No	Yes	No	No	No	No	No	Cervical spine	High-energy injury	Internal Fixation	150	220	No	D	＞72h	0.9	14.4	32.5	3.4	336.05	36.98	110.8	35.17	12.4
20250686	Yes	44	Female	18.5-23.9	No	No	No	Yes	No	Yes	No	Yes	Lumbar spine	High-energy injury	Internal Fixation	114	240	No	D	≤72h	11.9	12.5	24.6	4.6	300.58	36.82	99	12.99	12.7
20250687	No	48	Male	24.0-27.9	No	Yes	No	No	No	No	Yes	No	Lumbar spine	Low-energy injury	Internal Fixation	160	290	No	E	≤72h	2.5	11	26.9	5.2	207.57	31.37	103.1	6.64	14.8
20250688	No	52	Female	24.0-27.9	No	No	No	No	No	No	No	No	Thoracic spine	High-energy injury	Internal Fixation	176	260	No	E	≤72h	3.5	10	27.2	4.8	437.21	31.13	123.2	34.18	11
20250689	No	63	Male	24.0-27.9	No	No	No	No	No	No	No	No	Lumbar spine	High-energy injury	Decompression Combined with Internal Fixation	203	450	No	D	≤72h	3.2	14.2	27	3.6	431.77	35.61	93.1	34.03	10
20250690	No	60	Male	≥28.0	No	No	No	No	No	No	No	No	Lumbar spine	High-energy injury	Internal Fixation	146	70	No	D	≤72h	1.7	10.1	20.7	3.3	200.2	36.48	129.1	6.67	14.9
20250691	No	57	Male	≤18.4	No	No	No	No	No	No	No	No	Thoracic spine	High-energy injury	Internal Fixation	80	240	No	D	≤72h	1.6	10.3	40.3	4.8	220.61	37.13	129.6	37.08	11.8
20250692	No	47	Male	18.5-23.9	Yes	No	No	No	No	No	No	No	Lumbar spine	High-energy injury	Decompression Combined with Internal Fixation	158	320	Yes	D	≤72h	1.8	11.4	34.4	4.4	165.58	39.84	130.1	33.23	11.3
20250693	No	25	Male	18.5-23.9	No	No	No	Yes	Yes	No	No	No	Thoracic spine	High-energy injury	Decompression Combined with Internal Fixation	159	420	Yes	D	≤72h	2.3	11.6	32.2	4.4	250.31	35.99	130.2	11.91	7.5
20250694	Yes	72	Female	18.5-23.9	No	No	No	No	Yes	No	No	No	Thoracic spine	Low-energy injury	Internal Fixation	119	260	No	A	≤72h	4.9	11.8	21.7	5.3	285.7	33.87	125.4	27.73	14.4
20250695	No	42	Female	18.5-23.9	Yes	No	No	No	No	No	No	No	Thoracic spine	Low-energy injury	Internal Fixation	175	480	Yes	D	≤72h	1.4	13.9	25.1	4.7	321.17	30.13	124.5	12.77	9.1
20250696	No	63	Male	24.0-27.9	Yes	No	No	No	No	No	No	No	Cervical spine	High-energy injury	Internal Fixation	167	170	No	D	≤72h	1.3	10.6	40.7	4.6	355.15	37.84	97	42.82	7.2
20250697	No	68	Female	≤18.4	No	No	No	No	No	No	No	No	Thoracic spine	High-energy injury	Internal Fixation	151	270	No	E	＞72h	2.1	11.9	40.6	6.2	395.38	33.19	110.5	43.74	7.2
20250698	No	61	Male	24.0-27.9	No	No	No	No	Yes	No	No	No	Lumbar spine	Low-energy injury	Internal Fixation	144	290	No	D	≤72h	0.7	10.8	32	4.2	331.23	31.08	118.4	39.07	7.1
20250699	No	46	Male	24.0-27.9	No	No	No	No	No	No	No	No	Lumbar spine	High-energy injury	Internal Fixation	126	90	No	D	≤72h	7.5	11.6	34.6	4.7	361.98	33.91	108.7	35.14	12
20250700	No	21	Male	≥28.0	Yes	No	No	No	No	No	No	No	Cervical spine	Low-energy injury	Internal Fixation	136	250	No	D	≤72h	2.3	11.3	27.5	5.5	416.97	34.55	119.9	34.2	7.3
20250701	Yes	63	Male	18.5-23.9	Yes	Yes	No	No	No	No	No	No	Lumbar spine	High-energy injury	Decompression Combined with Internal Fixation	165	350	No	B	＞72h	5.4	12.9	41.2	5	157.21	35.07	89.3	41.79	13.6
20250702	No	23	Male	18.5-23.9	No	No	Yes	No	No	No	No	No	Lumbar spine	High-energy injury	Decompression Combined with Internal Fixation	178	230	No	E	＞72h	1.3	10.3	27.3	4.7	385.32	29.59	131.6	10.14	11.5
20250703	No	52	Male	18.5-23.9	No	No	No	Yes	No	No	No	No	Lumbar spine	High-energy injury	Internal Fixation	113	420	Yes	E	＞72h	3.1	12.7	31.6	3.7	264.25	40.3	101	44.74	8.9
20250704	No	52	Male	≥28.0	Yes	No	No	No	No	No	No	No	Lumbar spine	High-energy injury	Internal Fixation	100	120	No	E	≤72h	1.4	10.3	32.1	3.5	183.61	29.37	86.4	19.16	7.3
20250705	No	41	Female	≥28.0	No	Yes	No	Yes	Yes	No	No	No	Lumbar spine	Low-energy injury	Internal Fixation	162	240	No	D	≤72h	1.9	13.7	23.5	3.7	443.26	41.18	87.1	17.15	14.8
20250706	No	26	Female	18.5-23.9	Yes	No	No	No	No	No	No	Yes	Cervical spine	Low-energy injury	Internal Fixation	162	260	No	D	≤72h	1.1	10.1	36.6	5.7	423.65	34.2	94.5	29.04	11.8
20250707	No	56	Female	18.5-23.9	No	No	No	Yes	No	No	No	No	Thoracic spine	High-energy injury	Internal Fixation	117	240	No	E	≤72h	2.7	13.2	21.8	3.1	350.9	41.65	90.4	28.37	10.6
20250708	No	79	Female	18.5-23.9	No	No	No	No	No	No	No	No	Cervical spine	Low-energy injury	Internal Fixation	199	210	No	E	≤72h	1.8	11.5	22.3	4.4	177.18	29.27	108.1	27.29	10.4
20250709	No	76	Female	18.5-23.9	Yes	Yes	No	No	No	No	No	No	Thoracic spine	Low-energy injury	Internal Fixation	91	240	No	E	≤72h	0.7	13.6	25.4	2.8	330.96	29.61	119.2	19.75	10
20250710	No	67	Female	≥28.0	No	No	No	Yes	No	No	No	No	Cervical spine	High-energy injury	Internal Fixation	84	120	No	E	＞72h	0.7	14.1	21.5	2.4	195.75	33.7	101.7	8.46	14.5
20250711	No	58	Female	≥28.0	No	No	No	Yes	No	No	No	No	Thoracic spine	High-energy injury	Internal Fixation	131	280	No	E	≤72h	3.7	13.7	29.6	4.9	391.4	36.27	109	13.11	11.1
20250712	No	49	Male	18.5-23.9	No	No	No	No	No	No	No	No	Thoracic spine	High-energy injury	Internal Fixation	88	140	No	D	＞72h	1	10.9	39	6.3	248.32	39.21	121.5	20.83	14.9
20250713	No	51	Female	18.5-23.9	No	No	No	No	No	No	No	No	Thoracic spine	Low-energy injury	Internal Fixation	124	230	No	E	≤72h	3.8	11	35.5	5.4	151.53	28.24	124.7	17.53	13.3
20250714	Yes	62	Female	18.5-23.9	No	No	Yes	Yes	No	No	Yes	Yes	Thoracic spine	Low-energy injury	Internal Fixation	149	170	No	E	＞72h	12.6	10.1	32.8	4.3	299.46	34.15	115.7	38.97	10.5
20250715	No	36	Female	18.5-23.9	Yes	No	No	Yes	No	No	No	No	Thoracic spine	Low-energy injury	Internal Fixation	100	230	No	C	≤72h	1.5	10.3	41.9	3.6	172.42	30.59	126.6	5.07	13.5
20250716	No	72	Male	18.5-23.9	No	Yes	No	Yes	Yes	No	No	No	Thoracic spine	Low-energy injury	Internal Fixation	95	100	No	E	＞72h	2.1	10.3	34.9	2.7	191.66	35.58	119.4	25.05	14.8
20250717	No	22	Male	24.0-27.9	No	No	No	Yes	No	No	No	No	Thoracic spine	Low-energy injury	Decompression Combined with Internal Fixation	204	370	No	E	≤72h	0.7	11.2	36.1	4.7	259.94	29.1	105.2	9.53	12.7
20250718	No	51	Male	24.0-27.9	No	No	No	No	No	No	No	No	Thoracic spine	Low-energy injury	Internal Fixation	161	250	No	E	＞72h	1.8	12.9	18.9	4.8	223.55	33.01	128.2	23.37	14.3
20250719	No	62	Male	18.5-23.9	Yes	No	No	Yes	No	No	No	No	Cervical spine	Low-energy injury	Decompression Combined with Internal Fixation	240	240	No	B	≤72h	0.4	14.3	36.6	3.4	431.71	37.9	94.5	20.11	12.8
20250720	No	58	Female	24.0-27.9	No	No	No	No	No	No	No	No	Lumbar spine	Low-energy injury	Internal Fixation	130	260	No	E	≤72h	0.7	11	20.7	2.1	435.46	38.68	88.5	30.73	9.3
20250721	No	29	Male	≤18.4	No	No	No	No	No	No	No	No	Thoracic spine	High-energy injury	Internal Fixation	118	110	No	D	＞72h	5.7	11.5	40.6	2.8	376.49	36.15	101.2	47.65	14.4
20250722	No	63	Male	≥28.0	No	Yes	No	No	No	No	No	No	Lumbar spine	High-energy injury	Decompression Combined with Internal Fixation	191	460	Yes	E	＞72h	2	10.7	30.2	5	200.04	30.47	88.8	28.96	13.3
20250723	No	35	Male	18.5-23.9	No	No	No	No	No	No	No	No	Thoracic spine	High-energy injury	Internal Fixation	118	140	No	D	＞72h	0.6	11.2	24.1	4.5	229.64	37.04	116.9	13.91	12.5
20250724	No	61	Male	≤18.4	No	Yes	No	No	No	No	No	No	Cervical spine	High-energy injury	Internal Fixation	147	190	No	E	＞72h	0.7	13	33.1	3.4	424.84	35.44	89.8	35.09	14.5
20250725	No	32	Male	24.0-27.9	Yes	No	No	No	No	No	No	No	Lumbar spine	Low-energy injury	Decompression Combined with Internal Fixation	166	420	No	C	≤72h	1.2	13.3	21	1.8	369.26	31.71	126.1	15.02	7.2
20250726	No	45	Male	18.5-23.9	No	No	No	No	No	No	No	No	Lumbar spine	High-energy injury	Decompression Combined with Internal Fixation	157	300	Yes	E	＞72h	3.9	12	36.6	4	393.46	30.57	95.2	44.05	13
20250727	No	59	Female	18.5-23.9	Yes	No	No	No	No	No	No	No	Lumbar spine	High-energy injury	Internal Fixation	132	190	No	E	≤72h	2.8	12.9	21.9	2.8	419.04	38.27	110	36.8	12.2
20250728	No	61	Female	≥28.0	No	Yes	No	Yes	No	No	No	No	Thoracic spine	High-energy injury	Internal Fixation	117	270	No	E	≤72h	0.9	11.5	36.3	3.6	239.08	36.01	119.4	6.73	9.7
20250729	No	86	Male	18.5-23.9	No	No	No	No	No	No	No	No	Lumbar spine	Low-energy injury	Internal Fixation	98	240	No	D	＞72h	0.4	12.8	23.4	3.3	153.58	39.41	130.1	12.37	8.4
20250730	No	60	Male	18.5-23.9	Yes	Yes	No	Yes	Yes	No	No	No	Thoracic spine	High-energy injury	Decompression Combined with Internal Fixation	197	450	Yes	E	≤72h	3.9	10.4	35.8	3.7	239.1	30.8	88.5	28.77	7.4
20250731	No	51	Female	24.0-27.9	No	No	No	No	No	Yes	No	No	Cervical spine	High-energy injury	Internal Fixation	206	410	Yes	C	≤72h	1.3	12.2	37.4	4.5	200.04	39.87	111.8	32.3	11.5
20250732	No	35	Male	24.0-27.9	No	No	Yes	Yes	No	No	No	No	Thoracic spine	High-energy injury	Internal Fixation	119	60	No	D	＞72h	1.5	10.2	23.3	4.6	371.73	37.28	89.4	42.61	7.3
20250733	Yes	75	Male	24.0-27.9	No	No	No	No	No	No	No	No	Lumbar spine	High-energy injury	Decompression Combined with Internal Fixation	199	320	Yes	A	≤72h	1.9	14.3	21.6	4.6	214.84	39.22	109.1	9.98	12.9
20250734	No	66	Male	18.5-23.9	No	No	Yes	Yes	No	No	No	No	Lumbar spine	High-energy injury	Internal Fixation	112	160	No	E	≤72h	1.8	12.3	24	4.8	430.31	32.65	92.8	19.64	11
20250735	No	42	Female	24.0-27.9	Yes	No	No	Yes	Yes	No	No	No	Lumbar spine	Low-energy injury	Internal Fixation	127	180	No	E	≤72h	1.7	12	26.4	4.3	404.58	28.4	100.5	30.42	14.5
20250736	No	50	Male	18.5-23.9	No	No	No	Yes	No	No	No	No	Cervical spine	Low-energy injury	Internal Fixation	140	260	No	B	≤72h	1.7	10.8	33.5	4.3	395.75	31.38	115.4	29.66	9.3
20250737	No	67	Male	18.5-23.9	No	Yes	No	Yes	No	No	No	No	Lumbar spine	High-energy injury	Internal Fixation	189	280	Yes	A	＞72h	1.6	13.6	20.3	3.5	246.15	41.3	100.8	8.1	12.9
20250738	No	42	Male	18.5-23.9	No	No	No	No	Yes	No	No	No	Cervical spine	Low-energy injury	Decompression Combined with Internal Fixation	188	330	No	E	≤72h	0.5	12.9	35.8	3.9	164.78	33.75	103.5	43.23	14.3
20250739	No	48	Female	18.5-23.9	No	No	No	No	No	No	No	No	Thoracic spine	Low-energy injury	Internal Fixation	88	170	No	D	≤72h	4	12.4	37.4	4.4	267.8	34.37	98.6	39.22	14.2
20250740	No	44	Female	≥28.0	No	Yes	No	No	No	No	No	No	Lumbar spine	Low-energy injury	Internal Fixation	97	190	No	E	≤72h	2.9	13	23.4	4.5	313.22	31.58	112.4	43.36	12.5
20250741	No	35	Female	18.5-23.9	Yes	Yes	No	No	No	No	No	No	Cervical spine	Low-energy injury	Decompression Combined with Internal Fixation	128	420	Yes	C	≤72h	7.3	13.3	27.4	4.9	205.01	28.79	104.2	21.02	8.7
20250742	No	55	Male	18.5-23.9	Yes	Yes	No	No	No	No	No	No	Thoracic spine	High-energy injury	Internal Fixation	124	240	No	E	≤72h	1.9	12.2	19.4	1.8	312.25	37.24	110.9	10.92	9.9
20250743	No	86	Male	18.5-23.9	No	No	No	No	No	No	No	No	Lumbar spine	Low-energy injury	Decompression Combined with Internal Fixation	183	230	No	C	≤72h	1	14.5	37.4	3	413.88	33.99	115.8	7.99	10.3
20250744	No	39	Male	18.5-23.9	No	No	No	No	No	No	No	No	Thoracic spine	Low-energy injury	Internal Fixation	150	180	No	E	≤72h	1.4	12.7	27.4	3.2	365.2	30.15	102.6	9.72	8.1
20250745	No	48	Male	≥28.0	No	No	No	No	No	No	No	No	Thoracic spine	High-energy injury	Internal Fixation	152	160	No	E	≤72h	0.4	11.2	21.4	4.8	337.81	39.09	118	38.28	7.6
20250746	No	51	Female	24.0-27.9	No	No	No	No	No	No	No	No	Cervical spine	High-energy injury	Internal Fixation	89	220	No	E	≤72h	1.2	14.4	19.5	2.8	425.24	35.7	99.5	5.67	14
20250747	No	44	Male	18.5-23.9	No	Yes	No	No	No	No	No	No	Thoracic spine	High-energy injury	Decompression Combined with Internal Fixation	244	210	No	D	≤72h	0.3	13.5	39.6	5	447.88	35.39	108	16.43	12
20250748	No	48	Male	≤18.4	No	No	No	No	No	No	No	No	Lumbar spine	High-energy injury	Internal Fixation	136	250	No	E	＞72h	2.9	13.3	27.4	3.3	428.11	37.96	109.9	7.66	8.5
20250749	No	60	Female	≥28.0	No	No	No	No	No	No	No	No	Thoracic spine	High-energy injury	Internal Fixation	148	260	No	D	＞72h	1.4	14	31.9	3	299.58	41.17	91	14.58	12
20250750	No	52	Female	24.0-27.9	No	No	No	No	No	No	No	No	Lumbar spine	Low-energy injury	Internal Fixation	122	220	No	E	≤72h	1.6	11.2	37.2	3.6	218.42	31.71	129.1	19.09	12.4
20250751	No	60	Male	24.0-27.9	Yes	Yes	No	No	No	No	No	No	Lumbar spine	High-energy injury	Internal Fixation	94	200	No	D	≤72h	3.2	10.6	19.5	5.8	165.48	39.84	92.6	8.56	7.8
20250752	No	29	Female	24.0-27.9	No	No	No	No	No	No	No	No	Thoracic spine	Low-energy injury	Internal Fixation	177	280	No	D	≤72h	5.6	11.3	37.2	4.1	304.37	37.47	94	41.73	9.3
20250753	No	38	Male	18.5-23.9	Yes	No	No	No	No	No	No	No	Lumbar spine	Low-energy injury	Internal Fixation	98	200	No	E	≤72h	1.4	10.5	38.2	3.9	433.95	34.81	90.4	34.29	9.2
20250754	No	48	Male	24.0-27.9	Yes	Yes	No	No	No	No	No	No	Lumbar spine	Low-energy injury	Internal Fixation	176	320	Yes	C	≤72h	1.3	13.3	30.1	5.3	172.63	28.95	111.5	42.29	7.5
20250755	No	64	Male	24.0-27.9	Yes	No	Yes	Yes	No	No	No	No	Lumbar spine	Low-energy injury	Decompression Combined with Internal Fixation	158	200	No	D	≤72h	2.3	13.2	33.9	4.5	316.67	38.6	99.5	23.02	14.8
20250756	No	48	Male	24.0-27.9	Yes	No	No	No	No	No	Yes	No	Thoracic spine	Low-energy injury	Internal Fixation	178	170	No	D	≤72h	4.7	12.3	22.3	3.6	391.6	29.14	100	32.54	13.9
20250757	Yes	25	Male	18.5-23.9	No	No	No	No	No	No	No	No	Cervical spine	High-energy injury	Internal Fixation	71	120	No	E	＞72h	6.8	13.3	26	3.2	178.21	30.86	103.2	12.9	13.8
20250758	Yes	30	Male	24.0-27.9	Yes	No	No	Yes	No	No	No	No	Lumbar spine	High-energy injury	Internal Fixation	163	130	No	E	≤72h	0.7	11.2	22	3.9	249.62	34.02	109.9	43.91	14.7
20250759	No	46	Female	18.5-23.9	Yes	No	No	No	Yes	No	No	No	Lumbar spine	High-energy injury	Internal Fixation	82	290	Yes	C	≤72h	5.5	10.2	30	4.8	258.86	37.09	125.1	42.53	8.9
20250760	No	19	Female	18.5-23.9	No	No	No	No	No	No	No	No	Thoracic spine	Low-energy injury	Decompression Combined with Internal Fixation	240	350	Yes	C	≤72h	1	13.3	30.3	4.5	152.66	37.19	117.4	12.67	11.7
20250761	No	63	Male	18.5-23.9	No	No	No	No	Yes	No	No	No	Thoracic spine	High-energy injury	Decompression Combined with Internal Fixation	165	480	Yes	E	≤72h	0.6	10.7	18.6	2.1	345.23	40.95	102.6	25.27	12.3
20250762	Yes	68	Male	24.0-27.9	Yes	No	No	Yes	Yes	Yes	No	No	Lumbar spine	High-energy injury	Decompression Combined with Internal Fixation	144	250	No	B	＞72h	7.3	11.9	18.6	4.1	293.67	33.41	129.5	25.01	10.9
20250763	No	33	Male	≤18.4	Yes	No	No	No	No	No	No	No	Lumbar spine	High-energy injury	Internal Fixation	137	60	No	D	＞72h	0.8	11.1	23	5.2	231.75	32.97	88.9	5.11	12.3
20250764	No	32	Female	≥28.0	No	No	No	Yes	No	No	No	No	Cervical spine	High-energy injury	Internal Fixation	102	230	No	E	≤72h	0.4	14.3	24.4	4.1	302.97	30.46	115.5	34.69	11.2
20250765	No	42	Male	18.5-23.9	No	No	No	No	Yes	No	No	No	Thoracic spine	High-energy injury	Internal Fixation	101	230	No	D	≤72h	2.6	11.1	40	3	167.2	39.41	110.9	15.76	12.8
20250766	Yes	68	Female	18.5-23.9	No	No	No	No	No	No	No	No	Lumbar spine	High-energy injury	Decompression Combined with Internal Fixation	203	270	No	C	≤72h	8.7	12.1	25.2	2.6	275.26	37.83	123.6	8.73	10.5
20250767	Yes	55	Male	18.5-23.9	No	No	No	Yes	No	No	No	No	Cervical spine	Low-energy injury	Internal Fixation	70	290	No	E	≤72h	3.5	13.1	35.3	5.4	248.16	36.12	109.4	46.27	14.8
20250768	No	65	Female	24.0-27.9	No	No	No	No	No	No	No	No	Lumbar spine	High-energy injury	Internal Fixation	85	150	No	E	＞72h	1.9	14.1	24.4	3.2	416.96	35.16	90.4	13.79	7.3
20250769	No	75	Female	24.0-27.9	No	Yes	No	No	No	No	No	No	Lumbar spine	Low-energy injury	Internal Fixation	127	160	No	D	＞72h	1.2	12.1	27.9	5.7	437.43	34.63	89.5	11.98	10.1
20250770	No	46	Male	18.5-23.9	No	Yes	No	No	No	No	No	No	Cervical spine	High-energy injury	Decompression Combined with Internal Fixation	211	360	No	E	≤72h	0.6	10.7	25.4	4	288.61	31.53	115.2	45.46	10.4
20250771	Yes	39	Female	≤18.4	No	No	No	Yes	No	No	No	No	Lumbar spine	High-energy injury	Internal Fixation	155	340	No	B	＞72h	5.1	11.9	35.6	4.9	297.52	39.31	96.1	46.51	11.1
20250772	No	35	Female	≥28.0	No	No	No	No	No	Yes	No	No	Lumbar spine	Low-energy injury	Internal Fixation	100	120	No	E	≤72h	0.6	10.8	27.4	4.1	173.5	29.27	97.4	45.16	11.7
20250773	No	50	Male	≥28.0	Yes	No	No	Yes	No	No	No	No	Cervical spine	High-energy injury	Internal Fixation	179	150	No	D	≤72h	0.9	12.7	20.7	4.4	358.21	29.21	128	40.66	10.7
20250774	No	42	Male	24.0-27.9	No	No	No	Yes	No	No	No	No	Thoracic spine	Low-energy injury	Internal Fixation	93	80	No	E	＞72h	1.4	10.3	28.8	4.8	208.89	38.18	107.3	42.36	9.7
20250775	No	55	Male	24.0-27.9	Yes	No	No	Yes	No	No	No	No	Thoracic spine	High-energy injury	Internal Fixation	147	60	No	E	≤72h	5.4	11.8	18.3	3.6	273.57	34.38	90.4	10.98	9.4
20250776	No	35	Female	≥28.0	No	Yes	No	Yes	No	No	No	No	Cervical spine	Low-energy injury	Internal Fixation	95	250	No	E	≤72h	2.7	10.4	41.8	4.9	341.54	40.64	131.1	35.73	10.4
20250777	No	32	Female	24.0-27.9	No	No	No	No	No	No	No	No	Lumbar spine	High-energy injury	Internal Fixation	129	60	No	E	＞72h	1.1	12.3	30.2	3.4	432.93	37.46	114.2	6.41	11.4
20250778	No	36	Male	18.5-23.9	No	No	No	No	No	No	No	No	Lumbar spine	High-energy injury	Decompression Combined with Internal Fixation	160	260	Yes	C	≤72h	1.3	11.5	41.1	4.4	183.96	34.49	127.3	31.83	10.3
20250779	No	76	Female	18.5-23.9	Yes	No	No	No	No	No	No	No	Lumbar spine	High-energy injury	Internal Fixation	132	80	No	D	＞72h	1.8	13.4	32.7	4.9	174.18	33.83	100.4	17.85	13.2
20250780	No	65	Female	24.0-27.9	Yes	No	No	No	No	No	No	No	Thoracic spine	High-energy injury	Internal Fixation	175	100	No	E	≤72h	1.3	14.4	27.2	4.5	185.32	33.64	128.4	13.07	9.2
20250781	No	39	Male	24.0-27.9	Yes	Yes	Yes	Yes	Yes	No	No	No	Lumbar spine	High-energy injury	Internal Fixation	158	170	No	E	≤72h	0.8	11.9	23.7	4.6	271.09	30.06	96.5	28.84	14.6
20250782	No	49	Female	18.5-23.9	No	No	No	No	No	No	No	No	Lumbar spine	Low-energy injury	Internal Fixation	102	260	No	D	＞72h	3.7	10.9	20.7	3.7	401.07	28.9	119.2	47.45	7.9
20250783	No	46	Male	24.0-27.9	No	No	No	No	Yes	No	No	No	Lumbar spine	Low-energy injury	Internal Fixation	105	190	No	E	＞72h	2.7	12.1	35.6	3.5	408.66	39.92	97	44.3	9.8
20250784	No	38	Female	24.0-27.9	No	No	No	No	No	Yes	No	No	Lumbar spine	High-energy injury	Internal Fixation	117	120	No	C	≤72h	5.8	13.3	29.9	4.7	423.52	36.86	121.7	30.67	10.8
20250785	No	62	Male	24.0-27.9	No	Yes	No	Yes	No	No	No	No	Lumbar spine	High-energy injury	Internal Fixation	153	170	No	D	≤72h	0.2	12	32.9	4.1	429.45	34.49	87	21.44	8
20250786	Yes	49	Female	18.5-23.9	No	No	No	Yes	No	No	Yes	No	Lumbar spine	High-energy injury	Decompression Combined with Internal Fixation	191	500	Yes	B	≤72h	1.7	13.9	35.3	3.3	313.79	40.72	123.6	26.07	11
20250787	Yes	53	Male	18.5-23.9	No	No	No	No	No	No	No	No	Thoracic spine	Low-energy injury	Decompression Combined with Internal Fixation	180	330	No	E	＞72h	12.4	11.9	29.1	4.7	301.77	32.65	131	22.05	14.4
20250788	No	57	Female	18.5-23.9	Yes	No	No	Yes	No	Yes	No	No	Lumbar spine	High-energy injury	Internal Fixation	126	200	No	E	≤72h	0.6	14.1	32.4	5.4	314.26	31.38	113	9.09	14.7
20250789	No	49	Female	24.0-27.9	Yes	Yes	No	No	No	Yes	No	No	Thoracic spine	Low-energy injury	Internal Fixation	90	90	No	D	≤72h	1.4	12	28.1	4.2	203.09	28.73	98.2	39.44	8.9
20250790	No	49	Female	18.5-23.9	No	No	No	No	No	No	Yes	No	Lumbar spine	High-energy injury	Internal Fixation	103	440	Yes	A	＞72h	0.4	10.1	26.1	3.7	352.99	40.93	120.8	20.64	12.2
20250791	No	68	Male	18.5-23.9	No	No	No	No	Yes	No	No	No	Cervical spine	High-energy injury	Decompression Combined with Internal Fixation	190	320	Yes	A	≤72h	2.5	11.8	38.3	3.3	379.71	35.56	88.7	27.4	12.8
20250792	No	59	Female	24.0-27.9	No	No	No	No	No	No	No	No	Thoracic spine	High-energy injury	Internal Fixation	104	140	No	E	≤72h	0.7	12.6	24.1	4.1	235.43	30.27	98.4	43.06	9.7
20250793	No	48	Female	18.5-23.9	No	Yes	No	Yes	No	No	No	No	Cervical spine	High-energy injury	Internal Fixation	139	180	No	E	≤72h	1.4	13.5	28.3	4.1	298.18	31.67	113.7	39.83	11.6
20250794	No	80	Female	18.5-23.9	No	No	No	No	No	No	No	No	Lumbar spine	High-energy injury	Internal Fixation	108	210	No	D	≤72h	1.6	13.5	23.4	2.4	364.87	28.37	109	8.17	12.4
20250795	No	28	Female	≥28.0	No	No	No	No	Yes	No	No	No	Lumbar spine	High-energy injury	Decompression Combined with Internal Fixation	170	470	Yes	B	≤72h	6.2	11.6	41.5	4.5	267.81	41.73	121	22.89	11.6
20250796	No	62	Male	18.5-23.9	No	No	Yes	No	No	No	No	No	Cervical spine	Low-energy injury	Internal Fixation	196	220	No	D	≤72h	2	13	31.6	3.3	191.92	37.85	113.7	38	14.6
20250797	No	81	Male	24.0-27.9	No	No	No	No	No	No	No	No	Lumbar spine	High-energy injury	Internal Fixation	102	130	No	D	≤72h	1.1	10.9	30.5	3.8	250.89	34.87	131.3	26.15	12.5
20250798	No	63	Female	24.0-27.9	No	No	No	No	No	Yes	No	No	Lumbar spine	Low-energy injury	Internal Fixation	118	270	No	D	＞72h	4.6	13.8	38.3	4.8	312.03	39.56	111.5	41.02	10.2
20250799	No	44	Male	18.5-23.9	No	No	Yes	No	No	No	No	No	Lumbar spine	High-energy injury	Decompression Combined with Internal Fixation	151	350	No	D	＞72h	1	11.9	31.1	5.6	432.02	31	125.1	18.15	10.7
20250800	Yes	39	Male	18.5-23.9	Yes	No	Yes	Yes	No	No	Yes	No	Lumbar spine	High-energy injury	Internal Fixation	108	170	No	D	＞72h	6.5	10.4	40.3	3.9	166.38	34.22	119.2	37.21	13
20250801	Yes	42	Female	24.0-27.9	Yes	No	No	No	Yes	No	No	No	Lumbar spine	High-energy injury	Decompression Combined with Internal Fixation	169	210	No	C	＞72h	1	11.3	30.3	4.9	278.49	29.8	101.8	11.21	10.4
20250802	Yes	33	Female	24.0-27.9	Yes	No	No	No	No	No	No	Yes	Thoracic spine	High-energy injury	Internal Fixation	85	80	No	E	＞72h	0.9	11.9	24	2.5	402.71	34.7	88.9	45.46	10.5
20250803	No	29	Female	≥28.0	No	No	No	No	Yes	No	No	No	Cervical spine	High-energy injury	Internal Fixation	125	120	No	D	≤72h	3.8	12.8	20.5	1.8	283.53	38.08	128.9	29.44	8.5
20250804	Yes	55	Female	24.0-27.9	Yes	No	No	Yes	No	No	No	No	Thoracic spine	Low-energy injury	Internal Fixation	198	380	Yes	A	＞72h	3.8	14.1	19	3.6	350.57	40.69	100.5	21.49	13.2
20250805	No	45	Female	18.5-23.9	No	No	No	Yes	Yes	No	No	No	Thoracic spine	High-energy injury	Decompression Combined with Internal Fixation	191	350	Yes	B	≤72h	2	12.1	40.4	1.8	423.73	36.16	128.4	29	11.4
20250806	Yes	40	Male	24.0-27.9	No	No	No	No	No	No	No	No	Thoracic spine	Low-energy injury	Decompression Combined with Internal Fixation	141	300	No	B	＞72h	9.9	14.3	20.1	6.8	446.43	34.74	96.5	6.82	13.1
20250807	Yes	69	Female	18.5-23.9	No	No	No	No	No	No	No	No	Lumbar spine	Low-energy injury	Internal Fixation	204	260	No	C	＞72h	2	14.1	42	5.3	221.97	32.41	91.4	36.13	14.7
20250808	No	21	Male	24.0-27.9	No	No	No	No	No	No	No	No	Thoracic spine	High-energy injury	Internal Fixation	142	160	No	E	＞72h	0.7	12.9	33.5	4.5	350.95	41.03	93.2	13.89	13.3
20250809	No	53	Male	18.5-23.9	No	No	No	Yes	No	No	No	No	Cervical spine	Low-energy injury	Internal Fixation	85	240	Yes	D	＞72h	3.6	11.1	36.7	5.5	277.52	39.13	116.9	23.18	13.3
20250810	Yes	36	Male	24.0-27.9	No	Yes	No	No	No	No	No	No	Cervical spine	High-energy injury	Decompression Combined with Internal Fixation	159	370	Yes	B	＞72h	5.8	13.5	32.6	4.8	373.79	32.5	115.6	38.1	10.6
20250811	No	36	Male	18.5-23.9	No	Yes	No	No	No	No	No	No	Cervical spine	High-energy injury	Internal Fixation	77	110	No	E	＞72h	1.5	10.8	18.4	5	359.86	33.9	130.4	45.69	12.4
20250812	Yes	61	Female	18.5-23.9	Yes	No	No	No	Yes	No	No	Yes	Lumbar spine	High-energy injury	Internal Fixation	178	260	No	C	＞72h	7.8	11	25.7	5.1	383.95	40.48	94.9	39.54	12.4
20250813	No	46	Male	≤18.4	Yes	No	No	Yes	No	No	No	No	Cervical spine	High-energy injury	Internal Fixation	115	70	No	D	≤72h	1	10.9	31.4	3.6	399.73	37.42	117.1	38.87	11.7
20250814	Yes	60	Female	18.5-23.9	Yes	No	No	No	No	No	No	Yes	Lumbar spine	Low-energy injury	Internal Fixation	120	220	No	E	≤72h	8.3	12.7	23.1	3.3	249.4	34.63	94.1	42.45	7.6
20250815	No	32	Female	18.5-23.9	No	No	No	No	Yes	No	No	No	Lumbar spine	High-energy injury	Internal Fixation	147	430	Yes	E	＞72h	0.5	13.2	24.4	2.4	385.26	34.5	99.7	42.29	8.6
20250816	No	43	Female	≤18.4	No	No	No	No	No	No	No	Yes	Thoracic spine	Low-energy injury	Internal Fixation	74	170	No	E	≤72h	4.7	10.2	28	4.1	264.95	36.48	102.8	41.17	14.9
20250817	No	66	Male	18.5-23.9	No	No	No	No	No	No	No	No	Lumbar spine	High-energy injury	Internal Fixation	89	290	Yes	E	≤72h	1.2	11.7	23	3.7	315.77	39.21	93.7	36.12	9.6
20250818	No	36	Female	18.5-23.9	No	No	No	No	No	No	No	No	Lumbar spine	High-energy injury	Decompression Combined with Internal Fixation	139	310	Yes	A	≤72h	1.4	13.6	26.5	3	430.97	28.05	103.5	28.57	12.9
20250819	No	71	Male	18.5-23.9	No	No	No	Yes	No	No	No	No	Lumbar spine	Low-energy injury	Decompression Combined with Internal Fixation	136	330	No	E	＞72h	4.8	12.2	32.3	4.3	166.61	30.24	122.9	30.78	9.3
20250820	No	47	Female	≥28.0	No	No	No	Yes	No	Yes	No	No	Cervical spine	Low-energy injury	Internal Fixation	141	70	No	E	≤72h	0.4	13.7	33.7	5.2	185.38	41.2	110.2	35.46	7.1
20250821	No	60	Female	24.0-27.9	Yes	No	No	Yes	No	No	No	No	Cervical spine	High-energy injury	Decompression Combined with Internal Fixation	183	420	Yes	D	≤72h	15	14.2	20.3	3.3	425.98	31.12	96	23.12	14.1
20250822	No	39	Female	18.5-23.9	No	Yes	No	No	No	No	No	No	Lumbar spine	Low-energy injury	Internal Fixation	156	320	Yes	E	≤72h	1.1	10.1	37.6	4	171.16	32.86	118.6	43.41	13.7
20250823	No	63	Male	18.5-23.9	No	No	No	No	No	No	No	No	Lumbar spine	High-energy injury	Decompression Combined with Internal Fixation	212	330	Yes	C	＞72h	1.6	13.1	27.1	3.1	430.92	37.6	111.4	21.6	8.9
20250824	No	63	Male	18.5-23.9	Yes	No	No	No	Yes	No	No	No	Lumbar spine	High-energy injury	Internal Fixation	143	190	No	E	＞72h	1.5	12.8	39.1	4.5	176.6	32.49	124	19.82	10.4
20250825	No	42	Female	24.0-27.9	No	No	No	No	No	No	No	No	Cervical spine	High-energy injury	Internal Fixation	117	70	No	E	≤72h	3	11.2	41.3	4.1	293.85	33.21	108.7	32.09	14.4
20250826	No	38	Male	24.0-27.9	No	Yes	No	Yes	No	No	No	No	Lumbar spine	High-energy injury	Internal Fixation	115	90	No	D	≤72h	1.8	13.6	39.2	6.5	335.63	40.81	98	16.7	14.4
20250827	No	66	Male	18.5-23.9	No	Yes	No	No	No	No	No	No	Thoracic spine	High-energy injury	Internal Fixation	201	240	No	D	＞72h	1.9	11.4	35.7	4.2	295.36	30.65	113.8	14.58	9
20250828	No	57	Male	24.0-27.9	No	Yes	No	Yes	No	No	Yes	No	Thoracic spine	High-energy injury	Internal Fixation	142	210	No	E	＞72h	5.4	14.2	26.7	5.3	300.91	30.46	88.2	25.12	7.2
20250829	No	32	Male	24.0-27.9	Yes	No	No	No	No	No	No	No	Lumbar spine	Low-energy injury	Internal Fixation	149	370	No	A	＞72h	0.3	13	36.2	3.2	403.77	40.86	121.7	17.38	14.1
20250830	No	46	Male	24.0-27.9	No	No	No	No	Yes	No	No	No	Cervical spine	High-energy injury	Internal Fixation	98	360	No	B	≤72h	1.9	14.1	38.1	5	357.82	28.75	130.7	13.09	8.6
20250831	Yes	71	Male	24.0-27.9	No	No	No	Yes	No	Yes	No	No	Lumbar spine	Low-energy injury	Internal Fixation	87	120	No	C	＞72h	2.9	13.2	32.3	3.5	336.89	31.08	90.7	18.05	12.1
20250832	No	35	Female	24.0-27.9	No	No	No	No	No	No	No	No	Cervical spine	Low-energy injury	Internal Fixation	144	270	No	E	≤72h	1.2	12.8	37.8	3.6	266.06	38.38	96.8	22.68	8.4
20250833	No	48	Male	24.0-27.9	No	Yes	Yes	No	Yes	No	No	No	Cervical spine	High-energy injury	Decompression Combined with Internal Fixation	131	240	Yes	E	≤72h	1.2	10.8	25.7	4.2	337.5	40.7	125	32.4	14.9
20250834	No	50	Male	24.0-27.9	Yes	No	No	Yes	No	No	No	No	Thoracic spine	High-energy injury	Internal Fixation	176	330	Yes	C	≤72h	4.3	11.4	40.8	4	161.57	36.03	111.4	43.39	9.4
20250835	No	43	Female	24.0-27.9	No	No	No	No	No	Yes	No	No	Cervical spine	Low-energy injury	Decompression Combined with Internal Fixation	216	490	Yes	B	＞72h	3.2	11.3	41.8	3.7	320.73	37.12	102.9	31.07	13
20250836	No	20	Female	24.0-27.9	Yes	No	No	No	No	No	No	No	Lumbar spine	Low-energy injury	Internal Fixation	144	190	No	D	＞72h	1.5	12.1	30.4	3	244.05	33.09	118.6	16.23	13.8
20250837	No	42	Male	≥28.0	No	No	No	No	Yes	No	No	No	Lumbar spine	Low-energy injury	Decompression Combined with Internal Fixation	178	380	Yes	C	≤72h	1.3	10.9	24.4	5.7	375.57	34.82	96.7	33.31	7.8
20250838	No	57	Female	24.0-27.9	No	No	No	No	No	No	No	No	Lumbar spine	Low-energy injury	Internal Fixation	62	290	No	D	＞72h	0.5	10.5	40.7	5	244.48	37.95	103.4	16.06	9.3
20250839	No	64	Female	24.0-27.9	Yes	Yes	No	Yes	No	Yes	No	No	Lumbar spine	Low-energy injury	Decompression Combined with Internal Fixation	193	330	Yes	E	＞72h	0.9	11.7	28.8	5.3	393.98	29.02	124.3	5.31	11
20250840	Yes	67	Male	18.5-23.9	No	Yes	No	Yes	No	No	No	No	Cervical spine	High-energy injury	Decompression Combined with Internal Fixation	204	330	Yes	E	＞72h	13.2	14.5	38.4	4.2	280.07	41.51	86.8	38.91	7.4
20250841	Yes	61	Female	18.5-23.9	No	No	No	Yes	No	No	No	No	Lumbar spine	Low-energy injury	Internal Fixation	217	380	Yes	A	＞72h	1.6	14.3	23.1	5.3	385.31	35.52	90.4	17.85	12.5
20250842	No	45	Male	18.5-23.9	No	No	No	No	No	No	No	No	Thoracic spine	High-energy injury	Internal Fixation	147	160	No	D	≤72h	1.4	13.4	25.6	4.1	334.39	34.04	125.2	8.01	9.3
20250843	No	41	Male	≥28.0	No	No	No	Yes	No	No	No	No	Lumbar spine	Low-energy injury	Decompression Combined with Internal Fixation	300	400	Yes	C	＞72h	2.7	10.8	37.9	3.5	278.68	31.1	102.3	16.2	13.5
20250844	No	64	Female	18.5-23.9	No	Yes	No	No	No	No	No	No	Thoracic spine	High-energy injury	Internal Fixation	139	230	No	E	＞72h	1.6	13.4	25.2	3	253.11	36.26	107.8	21.41	10
20250845	No	41	Female	18.5-23.9	No	No	No	No	No	No	No	No	Lumbar spine	Low-energy injury	Internal Fixation	129	90	No	D	＞72h	4.9	13.4	19.3	4.5	442.79	30.28	98.1	9.62	7.4
20250846	No	53	Female	18.5-23.9	No	No	No	No	Yes	No	No	No	Thoracic spine	Low-energy injury	Internal Fixation	154	170	No	E	≤72h	1.1	12.6	23.1	5.2	317.56	41.14	128.7	19.91	9.4
20250847	Yes	67	Female	24.0-27.9	No	No	No	No	No	Yes	No	Yes	Cervical spine	Low-energy injury	Internal Fixation	189	270	No	B	＞72h	5.8	13.1	30	5.7	299.41	36.22	102.9	13.86	12.7
20250848	No	44	Male	≥28.0	No	No	No	No	No	No	No	No	Lumbar spine	High-energy injury	Internal Fixation	135	170	No	D	≤72h	5.3	14.4	39	3.1	315.92	30.47	96.7	32.98	11.4
20250849	No	46	Female	24.0-27.9	No	No	Yes	No	No	No	No	No	Thoracic spine	Low-energy injury	Internal Fixation	94	100	No	E	＞72h	5.3	13	37.7	4.1	375.41	31.2	105.3	26.32	14.7
20250850	No	37	Female	≥28.0	No	No	No	No	No	No	No	No	Cervical spine	Low-energy injury	Internal Fixation	200	400	Yes	E	≤72h	2.2	12.7	35.5	5.1	380.66	28.9	122.8	41.09	14.1
20250851	No	52	Male	24.0-27.9	Yes	No	No	No	No	No	No	No	Lumbar spine	High-energy injury	Internal Fixation	88	220	No	E	≤72h	1.2	13.2	24.3	2.4	401.6	29.28	119	31.2	11.1
20250852	No	50	Female	24.0-27.9	No	Yes	No	No	No	No	No	No	Cervical spine	High-energy injury	Internal Fixation	105	250	No	E	≤72h	2.9	11.4	31.6	4.8	308.18	39.31	96.4	43.82	11.9
20250853	No	45	Female	18.5-23.9	Yes	No	No	No	No	No	No	No	Lumbar spine	High-energy injury	Decompression Combined with Internal Fixation	206	470	Yes	E	≤72h	1.1	13	24.4	3.2	394.97	29.71	118.2	43.54	9.5
20250854	No	72	Male	18.5-23.9	No	No	No	No	Yes	No	No	No	Thoracic spine	Low-energy injury	Decompression Combined with Internal Fixation	199	420	Yes	B	≤72h	1.9	13.8	24.3	4.2	428.57	32.14	127.4	13.84	8.4
20250855	No	51	Male	24.0-27.9	No	No	No	No	No	No	No	No	Lumbar spine	High-energy injury	Internal Fixation	90	280	No	E	≤72h	0.3	11.7	23	4.2	363.79	34.03	103.5	5.21	9.7
20250856	Yes	70	Male	24.0-27.9	No	No	No	No	No	No	No	No	Thoracic spine	High-energy injury	Decompression Combined with Internal Fixation	201	370	Yes	B	＞72h	5.2	10.7	40.5	4.9	296.58	35.92	104.6	36.03	14.3
20250857	No	35	Male	24.0-27.9	No	No	Yes	No	No	No	No	No	Thoracic spine	Low-energy injury	Internal Fixation	119	140	No	D	≤72h	0.4	14	27.5	3.2	397.36	36.97	123.2	23.98	8.4
20250858	Yes	48	Female	18.5-23.9	Yes	Yes	No	No	No	No	No	Yes	Lumbar spine	High-energy injury	Internal Fixation	116	300	No	C	＞72h	0.3	10.6	30.8	4.6	370.93	31.84	88.7	21.3	14.2
20250859	No	50	Female	18.5-23.9	No	No	No	No	No	No	No	No	Cervical spine	Low-energy injury	Decompression Combined with Internal Fixation	295	400	No	D	≤72h	1.7	14.1	36	4.5	303.89	37.4	110.1	44.29	7.2
20250860	Yes	45	Female	18.5-23.9	No	No	No	Yes	No	No	No	Yes	Cervical spine	Low-energy injury	Internal Fixation	196	360	No	A	＞72h	8.2	11.6	41.5	4.6	365.98	28.03	94.2	32.53	14.1
20250861	No	56	Female	18.5-23.9	No	No	Yes	Yes	Yes	No	No	No	Cervical spine	Low-energy injury	Decompression Combined with Internal Fixation	197	370	Yes	D	≤72h	0.9	13.7	39.6	4.8	250.11	35.18	122	20.62	10.3
20250862	No	53	Female	24.0-27.9	No	No	No	No	No	No	No	No	Lumbar spine	Low-energy injury	Internal Fixation	125	230	No	E	≤72h	0.6	13.8	21.4	5.7	340.14	38.09	100.7	25.15	10.8
20250863	Yes	69	Male	18.5-23.9	No	No	No	No	No	No	No	No	Lumbar spine	High-energy injury	Internal Fixation	182	200	No	B	＞72h	4.9	13.5	20	5.3	330.19	38.76	92.2	7.34	9.5
20250864	No	37	Male	18.5-23.9	No	No	No	No	No	No	No	No	Lumbar spine	High-energy injury	Internal Fixation	161	250	No	E	≤72h	0.5	13	19.4	5	376.6	33.21	115.7	15.6	13.1
20250865	No	53	Male	18.5-23.9	No	No	No	Yes	No	No	No	No	Thoracic spine	High-energy injury	Internal Fixation	129	230	No	E	＞72h	2.9	12.5	35.3	4.7	209.2	41.43	119.4	42.09	8.8
20250866	No	64	Female	24.0-27.9	No	No	No	No	No	No	No	No	Lumbar spine	Low-energy injury	Internal Fixation	135	90	No	E	≤72h	0.5	14.2	19.3	4.7	156.76	39.2	102.2	30.38	10.8
20250867	No	75	Female	24.0-27.9	No	No	Yes	No	No	No	No	No	Lumbar spine	Low-energy injury	Internal Fixation	150	110	No	E	≤72h	1.4	14.4	41.3	4.9	266.54	37.2	111.6	32.8	7.6
20250868	No	42	Male	18.5-23.9	Yes	Yes	No	Yes	No	No	No	No	Lumbar spine	Low-energy injury	Decompression Combined with Internal Fixation	179	260	No	E	＞72h	1.7	13.8	37.4	3.4	303.99	29.7	89	37.42	14.5
20250869	No	83	Male	18.5-23.9	Yes	No	No	No	No	No	No	No	Cervical spine	High-energy injury	Internal Fixation	114	190	No	D	＞72h	4.3	13.7	18.7	3.6	261.31	30.69	98	36.24	12.4
20250870	No	69	Male	≥28.0	No	No	Yes	No	No	No	No	No	Cervical spine	High-energy injury	Internal Fixation	183	200	No	E	＞72h	3.1	14.5	30.2	4.2	417.59	34.74	131.1	43.38	9.7
20250871	No	59	Female	18.5-23.9	Yes	No	No	No	Yes	No	No	No	Lumbar spine	Low-energy injury	Internal Fixation	300	400	Yes	D	≤72h	1.2	11.2	30.9	5.5	448.9	34.1	113.2	28.06	11.1
20250872	No	63	Male	24.0-27.9	No	No	No	No	No	No	No	No	Lumbar spine	High-energy injury	Internal Fixation	132	280	Yes	E	≤72h	1.5	11	27	4.3	177.91	32.32	125.9	34.04	11.9
20250873	No	61	Male	≤18.4	Yes	No	No	No	No	Yes	No	No	Thoracic spine	Low-energy injury	Decompression Combined with Internal Fixation	169	240	No	C	≤72h	0.3	10.2	21.1	3.9	419.27	34.06	122.6	12.92	7.6
20250874	No	68	Female	18.5-23.9	No	No	No	No	Yes	No	No	No	Lumbar spine	High-energy injury	Internal Fixation	96	230	No	E	≤72h	0.9	13.4	38.8	3.6	194.41	37.49	102.5	46.01	10.9
20250875	No	48	Male	24.0-27.9	No	Yes	No	No	No	No	No	No	Lumbar spine	High-energy injury	Internal Fixation	101	240	No	E	≤72h	3.7	14.1	30.6	6.4	382.28	41.68	93.5	30.55	10.3
20250876	Yes	77	Male	≤18.4	No	No	No	No	No	No	No	No	Thoracic spine	High-energy injury	Decompression Combined with Internal Fixation	235	230	No	A	≤72h	1.9	14.2	21	4.5	247.6	40.8	110.4	7.82	13.9
20250877	No	50	Male	24.0-27.9	No	Yes	No	Yes	No	No	No	No	Lumbar spine	High-energy injury	Internal Fixation	108	120	No	E	≤72h	0.5	12.9	32.8	5.3	244.47	32.06	107.3	43.31	11.8
20250878	No	64	Female	18.5-23.9	No	No	Yes	Yes	No	No	No	No	Thoracic spine	High-energy injury	Internal Fixation	80	250	No	D	≤72h	2	10.5	34.7	4.7	321.05	28.82	122.7	18.14	10.4
20250879	No	29	Female	≤18.4	Yes	No	No	No	No	No	No	No	Cervical spine	High-energy injury	Internal Fixation	190	60	No	E	＞72h	2.8	13.6	29.8	6.2	356.81	40.26	108	37.29	14.5
20250880	No	37	Male	24.0-27.9	Yes	No	No	No	Yes	No	No	No	Cervical spine	High-energy injury	Internal Fixation	89	90	No	D	≤72h	0.5	13.7	20.9	5.1	182.61	32.49	95.3	17.57	10.3
20250881	Yes	70	Male	18.5-23.9	No	No	No	No	No	No	No	Yes	Lumbar spine	Low-energy injury	Internal Fixation	60	90	No	E	＞72h	1.1	13	30.5	5.5	323.98	31.9	99.7	42.26	12.2
20250882	No	60	Male	18.5-23.9	No	No	No	Yes	No	No	No	No	Thoracic spine	High-energy injury	Internal Fixation	97	260	No	E	≤72h	1.5	11.8	41.3	5.5	277.86	38.69	125.3	6.7	7.2
20250883	No	40	Female	18.5-23.9	No	No	No	No	No	No	No	No	Cervical spine	Low-energy injury	Internal Fixation	134	90	No	D	≤72h	0.3	11.6	32.7	7	349.93	38.8	90.2	44.05	10.7
20250884	Yes	66	Male	24.0-27.9	No	No	No	Yes	No	No	No	No	Thoracic spine	High-energy injury	Decompression Combined with Internal Fixation	132	320	No	E	＞72h	1.6	12.5	22.9	4.5	364.21	30.27	105.3	9.6	8.8
20250885	No	53	Female	24.0-27.9	No	No	No	No	No	No	No	No	Cervical spine	High-energy injury	Internal Fixation	195	220	No	E	≤72h	1	13.9	29.5	4.3	352.2	38.81	94	42.18	7.8
20250886	Yes	60	Female	24.0-27.9	No	No	No	No	No	No	No	No	Lumbar spine	High-energy injury	Internal Fixation	161	190	No	D	≤72h	9.9	13.6	20.3	4.5	333.25	34.39	95.6	40.78	14.2
20250887	No	64	Female	18.5-23.9	No	No	No	No	No	No	No	No	Cervical spine	Low-energy injury	Internal Fixation	106	180	No	D	≤72h	0.2	11.7	37.8	5.3	376.06	38.57	112.3	5.85	8.6
20250888	No	42	Female	≥28.0	No	No	No	Yes	Yes	No	No	No	Lumbar spine	Low-energy injury	Decompression Combined with Internal Fixation	115	320	No	D	≤72h	5.4	10.5	23.8	5.2	181.99	40.07	126.5	24.11	9.3
20250889	No	68	Female	24.0-27.9	No	No	No	No	No	No	No	No	Lumbar spine	Low-energy injury	Decompression Combined with Internal Fixation	183	340	Yes	E	≤72h	3	10.1	32	4.7	367.77	28.11	117.4	27.13	13
20250890	No	63	Female	18.5-23.9	No	No	No	No	No	No	No	No	Lumbar spine	High-energy injury	Decompression Combined with Internal Fixation	200	290	No	A	＞72h	0.9	12.5	21	2.6	360.56	34.12	113.2	30.48	7.8
20250891	No	65	Male	24.0-27.9	No	No	No	No	No	No	No	No	Thoracic spine	Low-energy injury	Internal Fixation	226	310	Yes	D	＞72h	4	13.8	40	5.5	405.98	36.84	121.4	33.12	11.3
20250892	No	59	Male	18.5-23.9	No	Yes	No	No	No	No	No	Yes	Lumbar spine	Low-energy injury	Internal Fixation	108	280	No	E	≤72h	0.8	12	34	3.3	200.81	37.5	88.4	45.99	13.4
20250893	No	61	Male	24.0-27.9	No	No	No	Yes	No	Yes	No	No	Thoracic spine	Low-energy injury	Internal Fixation	137	270	No	D	≤72h	2.3	13.1	25.4	5.9	254.42	29.21	97.3	18.41	7.7
20250894	No	36	Female	18.5-23.9	No	No	No	No	Yes	No	No	No	Lumbar spine	High-energy injury	Internal Fixation	112	80	No	E	≤72h	3.9	11.9	41	4.4	417.32	31.24	97.6	43.79	12.2
20250895	No	40	Male	≥28.0	No	No	No	Yes	No	No	No	No	Lumbar spine	Low-energy injury	Internal Fixation	87	190	No	E	≤72h	1	10.5	22.5	3.5	319.58	34.05	100.3	26.07	13.4
20250896	No	36	Female	18.5-23.9	No	Yes	No	No	No	No	No	No	Lumbar spine	Low-energy injury	Decompression Combined with Internal Fixation	191	270	No	D	＞72h	1	12.8	21.2	3.8	245.28	33.26	88.8	20.5	14.4
20250897	Yes	69	Male	18.5-23.9	No	No	No	No	No	No	No	No	Thoracic spine	Low-energy injury	Internal Fixation	135	230	No	C	≤72h	5.5	10.1	33.9	5	359.51	35.34	86.3	42.72	14.6
20250898	No	51	Female	18.5-23.9	No	No	No	No	No	No	No	No	Lumbar spine	High-energy injury	Internal Fixation	109	120	No	E	≤72h	2.1	12.8	30.4	3.2	302.79	41.99	124.9	17.4	12.7
20250899	No	56	Female	≤18.4	No	No	Yes	No	No	Yes	No	No	Lumbar spine	High-energy injury	Decompression Combined with Internal Fixation	172	440	Yes	E	＞72h	4.9	11.7	22.9	4.2	282.16	31.31	86.1	34.45	11
20250900	No	56	Female	24.0-27.9	Yes	No	No	No	Yes	No	No	No	Cervical spine	High-energy injury	Internal Fixation	71	110	No	E	≤72h	2.4	11.6	41.5	4.1	286.48	37.95	124.3	46.97	13.2
20250901	No	67	Female	18.5-23.9	No	No	No	Yes	No	No	No	No	Thoracic spine	High-energy injury	Internal Fixation	144	260	No	E	≤72h	1.9	12	24.3	4	252.98	31.6	112.3	13.41	13.6
20250902	No	76	Female	24.0-27.9	No	No	No	Yes	No	No	No	No	Thoracic spine	Low-energy injury	Internal Fixation	271	230	No	D	≤72h	3.2	11	19.9	4.6	280.92	31.36	91.3	41.43	8
20250903	No	30	Male	18.5-23.9	No	No	No	No	Yes	No	No	No	Thoracic spine	High-energy injury	Internal Fixation	121	200	No	E	≤72h	1.1	13.1	22.6	4.1	328.46	33.01	99.7	7.42	12.9
20250904	No	57	Female	18.5-23.9	No	No	No	Yes	No	No	No	No	Cervical spine	Low-energy injury	Internal Fixation	82	220	No	D	≤72h	4	14.2	41.6	3.7	319.36	41.56	112.3	42.02	12.7
20250905	No	71	Male	18.5-23.9	Yes	Yes	No	No	No	No	No	No	Lumbar spine	High-energy injury	Internal Fixation	142	260	No	E	≤72h	2.2	14.3	22.5	3.6	369.19	30.24	107.1	6.21	12.4
20250906	Yes	72	Male	24.0-27.9	No	No	No	No	Yes	No	No	Yes	Lumbar spine	High-energy injury	Internal Fixation	128	260	No	E	＞72h	1.8	11.3	41.2	4.6	190.63	37.04	114.3	24.22	7.9
20250907	Yes	21	Male	24.0-27.9	No	Yes	No	No	No	No	No	No	Lumbar spine	Low-energy injury	Internal Fixation	70	230	No	C	＞72h	5.4	11	36.6	4.6	375.29	32.79	99.8	46.95	12.5
20250908	No	51	Female	≤18.4	No	No	No	Yes	No	No	No	No	Lumbar spine	High-energy injury	Internal Fixation	182	120	No	E	≤72h	1.4	13.8	22	3.3	433.61	38.85	127.3	27.68	7.3
20250909	No	74	Male	≥28.0	No	Yes	No	Yes	No	No	No	No	Thoracic spine	High-energy injury	Decompression Combined with Internal Fixation	100	480	No	A	≤72h	0.4	14.4	41.6	4.5	315.19	39.33	94.6	11.24	9.9
20250910	Yes	55	Male	18.5-23.9	No	No	No	No	No	No	No	No	Lumbar spine	Low-energy injury	Internal Fixation	137	120	No	D	≤72h	2.9	13.7	27.9	6.1	311.42	34.35	116	44.84	8.8
20250911	No	40	Male	24.0-27.9	Yes	No	Yes	No	No	No	No	Yes	Lumbar spine	Low-energy injury	Decompression Combined with Internal Fixation	182	290	No	C	≤72h	1	14	40	4.9	189.71	39.42	101	30.63	13.9
20250912	No	44	Female	≥28.0	Yes	No	No	No	No	No	No	No	Lumbar spine	High-energy injury	Decompression Combined with Internal Fixation	164	330	Yes	C	＞72h	4.4	11.1	22.4	4.5	295.3	40.29	88.2	40.46	11.8
20250913	No	30	Male	24.0-27.9	No	No	No	No	No	No	No	No	Thoracic spine	High-energy injury	Internal Fixation	190	290	No	D	≤72h	4	13.4	19.3	3.4	347.77	40.82	106.9	16.9	8.4
20250914	No	31	Female	18.5-23.9	Yes	No	No	No	No	No	No	No	Thoracic spine	Low-energy injury	Decompression Combined with Internal Fixation	212	290	Yes	D	≤72h	2.2	10.5	34	4.3	374.01	30.9	102.2	19.5	7.6
20250915	Yes	79	Male	18.5-23.9	No	No	No	Yes	No	No	No	Yes	Thoracic spine	Low-energy injury	Decompression Combined with Internal Fixation	185	300	Yes	A	＞72h	9.9	12.7	36	4.9	248.52	35.36	114.1	30.89	7.4
20250916	No	36	Male	18.5-23.9	No	No	No	No	No	No	No	No	Thoracic spine	Low-energy injury	Internal Fixation	99	70	No	D	＞72h	3	12.7	29.8	3.7	313.38	29.18	128	47.89	13.8
20250917	No	57	Male	18.5-23.9	No	Yes	No	No	No	No	No	No	Cervical spine	High-energy injury	Internal Fixation	170	250	No	E	≤72h	15	12.8	24.7	4.1	151.71	36.39	114.1	6.92	13.6
20250918	No	53	Female	24.0-27.9	No	No	No	No	No	No	Yes	No	Lumbar spine	Low-energy injury	Decompression Combined with Internal Fixation	213	380	Yes	E	≤72h	7.2	12.4	32.5	3.5	292.65	28.66	111.9	36.13	13.9
20250919	No	37	Female	18.5-23.9	No	Yes	No	No	Yes	No	No	No	Lumbar spine	High-energy injury	Internal Fixation	182	250	No	E	≤72h	2.8	14.1	23	3.6	415.66	39.12	114.5	18.7	7.5
20250920	No	64	Female	24.0-27.9	No	Yes	Yes	No	Yes	No	No	No	Lumbar spine	High-energy injury	Internal Fixation	166	220	No	C	＞72h	0.2	14.3	29.7	5	409.46	41.5	109.6	46.88	7.7
20250921	No	49	Female	18.5-23.9	No	No	No	No	No	No	No	No	Lumbar spine	High-energy injury	Internal Fixation	80	120	No	D	＞72h	5.2	13.4	25.7	6.8	378.62	39.4	107.2	29.53	9.5
20250922	No	64	Male	24.0-27.9	Yes	No	No	Yes	No	No	No	No	Cervical spine	High-energy injury	Internal Fixation	114	250	No	D	≤72h	6.3	10.2	31.3	4	376.11	33.1	122.9	20.63	11.5
20250923	No	56	Female	24.0-27.9	No	No	No	No	No	No	No	No	Cervical spine	High-energy injury	Internal Fixation	145	70	No	D	＞72h	0.9	14.1	24.8	4.6	150.16	41.4	107	27.06	11.1
20250924	No	46	Female	≥28.0	No	No	No	Yes	No	No	No	No	Thoracic spine	Low-energy injury	Internal Fixation	175	50	No	D	＞72h	2.3	14.4	20.7	4.4	175.93	39.66	121.1	36.07	7.6
20250925	No	83	Female	≥28.0	No	Yes	No	No	No	No	No	No	Lumbar spine	High-energy injury	Decompression Combined with Internal Fixation	183	420	Yes	B	≤72h	1.5	12.7	23.2	3.5	203.22	35.14	125.8	17.78	11.8
20250926	No	42	Female	18.5-23.9	Yes	No	No	No	No	No	No	No	Thoracic spine	Low-energy injury	Decompression Combined with Internal Fixation	189	340	No	C	＞72h	1.4	11.3	40.6	4.1	222.87	30.31	98.2	30.8	14.1
20250927	No	71	Female	18.5-23.9	No	No	No	No	No	No	No	No	Lumbar spine	High-energy injury	Internal Fixation	165	230	No	B	＞72h	2.1	13.3	39.2	4	179.54	39.96	89.1	24.02	8.5
20250928	No	71	Male	24.0-27.9	No	Yes	No	No	No	No	No	No	Lumbar spine	High-energy injury	Decompression Combined with Internal Fixation	151	460	Yes	E	＞72h	1.2	10.3	19.2	3.5	189.48	40.74	101.4	36.82	12
20250929	No	56	Female	18.5-23.9	No	No	No	No	No	No	No	No	Lumbar spine	High-energy injury	Decompression Combined with Internal Fixation	241	480	Yes	E	≤72h	1.3	10.3	29	2.5	391.25	39.77	129.5	27.13	14.3
20250930	No	37	Male	≤18.4	No	No	No	Yes	No	No	No	No	Thoracic spine	High-energy injury	Internal Fixation	118	200	No	D	＞72h	0.8	13.9	26.2	5	392.04	41.13	98.1	41.6	14.6
20250931	No	57	Female	≥28.0	No	Yes	No	Yes	No	No	No	No	Lumbar spine	Low-energy injury	Internal Fixation	69	410	Yes	A	≤72h	0.5	13.2	41.3	4.2	379.19	36.67	103.9	8.38	9.1
20250932	No	78	Male	24.0-27.9	No	Yes	No	No	No	No	No	No	Thoracic spine	High-energy injury	Internal Fixation	241	420	Yes	E	≤72h	1.4	10.1	33.4	3.3	289.53	36.46	103.7	21.2	8.7
20250933	No	63	Female	24.0-27.9	Yes	No	No	No	No	No	Yes	No	Lumbar spine	High-energy injury	Decompression Combined with Internal Fixation	207	270	No	E	≤72h	1.5	12.3	36.6	3.8	150.13	38.48	113.5	36.5	12.5
20250934	No	37	Male	18.5-23.9	No	No	Yes	Yes	No	No	No	No	Cervical spine	Low-energy injury	Internal Fixation	151	180	No	D	≤72h	1.7	11.2	25.6	4.3	449.74	41.27	91.9	39.5	9.3
20250935	No	38	Female	24.0-27.9	No	No	No	No	No	No	No	Yes	Thoracic spine	Low-energy injury	Internal Fixation	99	120	No	E	≤72h	3.5	13	23.8	3.8	160.3	42.01	109.6	12.68	8.4
20250936	Yes	44	Male	18.5-23.9	No	No	No	No	No	No	No	No	Thoracic spine	Low-energy injury	Internal Fixation	103	170	No	D	＞72h	2.2	10.9	20.9	2.1	254.59	36.72	130.1	20.62	10.8
20250937	No	26	Male	≥28.0	No	Yes	Yes	No	No	No	No	No	Thoracic spine	Low-energy injury	Internal Fixation	137	460	No	C	≤72h	1	12.7	38.2	3.6	252.88	29.54	115.4	15.67	9.1
20250938	No	37	Male	≥28.0	Yes	No	No	No	No	No	No	No	Thoracic spine	Low-energy injury	Internal Fixation	82	260	No	E	＞72h	1.3	14.4	40.8	4.5	419.19	32.01	99	13.02	11.7
20250939	Yes	63	Female	24.0-27.9	No	No	No	No	No	No	No	No	Thoracic spine	High-energy injury	Internal Fixation	133	100	No	E	＞72h	4.9	10.6	41.2	3.5	431.23	37.27	116.3	41.13	11
20250940	Yes	47	Female	18.5-23.9	No	No	No	No	No	No	No	Yes	Lumbar spine	Low-energy injury	Internal Fixation	94	160	No	E	≤72h	9.1	12.6	40	4.8	195.12	38.71	114.1	10.95	14.5
20250941	No	34	Female	24.0-27.9	No	No	No	No	No	No	No	No	Thoracic spine	Low-energy injury	Internal Fixation	171	450	Yes	C	≤72h	1.6	13	29.4	4.5	267.98	40.06	114.4	29.93	14.5
20250942	Yes	52	Female	18.5-23.9	No	No	No	No	No	No	No	No	Lumbar spine	High-energy injury	Decompression Combined with Internal Fixation	107	440	Yes	C	＞72h	0.7	11.8	33.2	4.9	155.51	39.04	130.6	21.16	13.4
20250943	No	40	Male	24.0-27.9	No	No	No	No	No	Yes	No	No	Lumbar spine	Low-energy injury	Internal Fixation	150	370	No	E	≤72h	1.6	13.4	33.9	2.9	395.68	29.53	87.8	28.78	8.9
20250944	No	35	Male	18.5-23.9	Yes	No	No	No	No	No	No	No	Cervical spine	Low-energy injury	Internal Fixation	150	260	No	D	≤72h	1.4	12.5	30.4	4.1	324.89	35.74	94.5	26.24	9.7
20250945	No	51	Male	24.0-27.9	No	No	No	No	No	No	No	No	Lumbar spine	High-energy injury	Internal Fixation	121	100	No	E	≤72h	0.5	11	24.7	2.3	169.95	38.17	127.2	16.47	13.4
20250946	No	51	Male	24.0-27.9	No	No	No	No	No	No	No	No	Lumbar spine	High-energy injury	Decompression Combined with Internal Fixation	157	230	No	E	＞72h	1.9	10.2	41.8	5.3	340.8	33.79	131.4	13.19	11.4
20250947	No	33	Male	18.5-23.9	Yes	No	No	No	No	No	No	No	Thoracic spine	High-energy injury	Internal Fixation	183	200	No	D	≤72h	0.4	10.7	18.7	4.2	211.52	37.47	105.8	46.08	12.6
20250948	Yes	63	Female	18.5-23.9	No	Yes	No	No	No	No	No	No	Cervical spine	High-energy injury	Internal Fixation	194	50	No	A	＞72h	6.3	14.3	32.9	4.9	321.52	33.42	94.6	24.23	10.1
20250949	No	39	Female	18.5-23.9	Yes	No	No	Yes	Yes	No	No	Yes	Cervical spine	High-energy injury	Internal Fixation	97	90	No	E	≤72h	3.2	13.7	27	3.9	375.49	41.59	93.9	32.76	13.2
20250950	No	63	Male	18.5-23.9	No	No	No	No	No	No	No	Yes	Lumbar spine	High-energy injury	Decompression Combined with Internal Fixation	124	330	No	B	≤72h	2.1	13.7	39.1	5.2	347.39	36.95	121.1	9.55	10.8
20250951	No	71	Female	18.5-23.9	No	Yes	No	No	No	No	No	No	Lumbar spine	High-energy injury	Decompression Combined with Internal Fixation	205	340	Yes	C	≤72h	0.6	11.3	25.3	3.3	321.29	37.26	123.8	22.85	7.8
20250952	No	21	Female	18.5-23.9	Yes	No	No	Yes	Yes	No	No	No	Cervical spine	Low-energy injury	Internal Fixation	225	320	Yes	E	≤72h	1.5	10.1	33.3	3.3	164.04	31.43	119.2	22.7	14.9
20250953	No	52	Female	18.5-23.9	No	No	No	No	No	No	No	No	Cervical spine	High-energy injury	Decompression Combined with Internal Fixation	159	320	Yes	E	≤72h	6.3	10.2	24.2	4.9	193.69	36.75	100.7	47.62	13.3
20250954	No	57	Male	24.0-27.9	No	No	Yes	Yes	No	No	No	No	Thoracic spine	High-energy injury	Internal Fixation	110	290	No	E	＞72h	1.3	10.5	19.1	6	222.32	32.02	110.2	15.36	13.8
20250955	Yes	27	Female	18.5-23.9	No	No	No	No	No	No	No	Yes	Lumbar spine	High-energy injury	Internal Fixation	94	100	No	E	≤72h	0.3	14.2	21.9	3.3	399.59	29.85	122.8	15.02	12.8
20250956	No	63	Male	18.5-23.9	No	No	No	No	No	No	No	No	Lumbar spine	Low-energy injury	Internal Fixation	223	120	No	E	＞72h	1.9	11.7	30	6.1	202.22	35.92	114.5	5.57	12.6
20250957	Yes	69	Male	≤18.4	No	No	No	No	No	No	No	No	Cervical spine	Low-energy injury	Internal Fixation	111	80	No	B	＞72h	3.4	13.1	41.1	5.5	236.94	38.48	102.1	27.61	9.3
20250958	No	39	Male	18.5-23.9	No	No	No	No	No	No	No	No	Thoracic spine	High-energy injury	Internal Fixation	134	280	No	B	＞72h	3.6	13.9	34.8	4.6	370.53	40.78	89.3	42.53	11.5
20250959	Yes	29	Male	≤18.4	No	No	No	No	No	No	No	No	Thoracic spine	High-energy injury	Decompression Combined with Internal Fixation	174	350	Yes	E	≤72h	7.3	13.4	29.6	3.4	405.89	39.53	90.3	31.88	13.1
20250960	No	36	Male	24.0-27.9	No	No	No	No	No	No	No	No	Cervical spine	Low-energy injury	Internal Fixation	92	270	No	E	≤72h	2.2	12.6	25	4.8	338.36	36.28	131.2	15.28	8.2
20250961	No	46	Female	24.0-27.9	No	No	No	No	No	No	No	No	Lumbar spine	Low-energy injury	Internal Fixation	110	230	No	D	≤72h	0.6	12.9	21.3	6.1	224.44	31.09	108.4	21.57	10.5
20250962	No	62	Male	18.5-23.9	No	No	No	No	No	No	No	No	Cervical spine	High-energy injury	Internal Fixation	141	460	No	B	≤72h	8.4	10.1	40.8	3.6	208.41	39.11	89.1	20.94	13.5
20250963	No	30	Male	24.0-27.9	No	Yes	No	Yes	No	No	No	No	Cervical spine	High-energy injury	Internal Fixation	115	130	No	D	≤72h	1.2	13.8	34.9	5.4	265.93	28.66	101.8	10.11	14
20250964	No	79	Female	24.0-27.9	Yes	No	No	Yes	Yes	No	No	No	Thoracic spine	High-energy injury	Internal Fixation	104	280	No	D	≤72h	0.8	10.1	33.2	6.1	363.43	28.48	96.9	43.31	12
20250965	No	77	Female	≥28.0	No	No	No	Yes	No	No	No	No	Lumbar spine	High-energy injury	Internal Fixation	144	70	No	D	≤72h	1.4	14	27.4	4.2	233.49	41.07	91.3	20.31	12.5
20250966	No	43	Male	18.5-23.9	No	Yes	No	No	No	No	No	No	Thoracic spine	Low-energy injury	Decompression Combined with Internal Fixation	189	260	No	E	＞72h	2.3	10.5	37.3	4.2	166.67	37.59	117.9	40.28	13.1
20250967	Yes	69	Female	24.0-27.9	No	No	No	No	No	No	No	No	Thoracic spine	Low-energy injury	Internal Fixation	111	70	No	D	≤72h	2.5	10.1	20.9	5.5	425.49	33.6	115.9	11.9	12.7
20250968	No	58	Male	18.5-23.9	No	No	No	No	No	No	No	No	Lumbar spine	Low-energy injury	Internal Fixation	130	130	No	E	≤72h	1.7	14.2	20.7	4.8	265.61	39.36	87.1	18.86	13.6
20250969	No	32	Male	18.5-23.9	No	No	No	No	No	No	No	No	Thoracic spine	Low-energy injury	Internal Fixation	130	360	Yes	C	≤72h	0.2	12.4	29.3	3.8	315.8	29.7	110.5	44.67	8.5
20250970	No	39	Male	18.5-23.9	No	No	No	No	No	No	No	No	Thoracic spine	Low-energy injury	Internal Fixation	113	100	No	D	≤72h	4.3	11	20.9	5.9	344.39	37.8	92.1	35.55	11.6
20250971	No	50	Female	24.0-27.9	Yes	No	No	No	No	Yes	No	No	Lumbar spine	High-energy injury	Internal Fixation	210	240	No	C	≤72h	1.6	10.8	20.2	4.1	402.01	39.1	86.6	34.23	8.5
20250972	Yes	76	Female	18.5-23.9	No	No	No	No	No	No	No	No	Thoracic spine	Low-energy injury	Internal Fixation	126	100	No	A	＞72h	8.7	11.5	21.3	4.8	421.02	36.37	109.9	19.35	9.4
20250973	No	45	Female	≥28.0	Yes	Yes	No	No	No	No	No	No	Lumbar spine	High-energy injury	Internal Fixation	122	130	No	C	≤72h	1	14.1	30.5	5.3	302.61	41.56	123.4	44.51	9.4
20250974	No	47	Male	18.5-23.9	Yes	No	No	No	Yes	Yes	No	No	Thoracic spine	High-energy injury	Internal Fixation	114	160	No	E	≤72h	0.6	13.2	38.3	5.2	389.53	38.06	126	26.38	13.2
20250975	No	42	Female	18.5-23.9	No	No	No	Yes	No	No	No	No	Thoracic spine	Low-energy injury	Internal Fixation	169	260	No	D	≤72h	3.7	12.5	20.7	4.3	359.53	28.29	104.3	20.91	7.8
20250976	No	24	Female	18.5-23.9	No	No	No	No	No	No	No	No	Lumbar spine	High-energy injury	Internal Fixation	105	200	No	D	＞72h	2.7	12.8	30.3	2.9	368.85	34.83	125.3	19.16	12.6
20250977	No	38	Male	≥28.0	No	Yes	No	Yes	Yes	No	No	No	Lumbar spine	Low-energy injury	Internal Fixation	69	180	No	E	≤72h	0.8	14	39.7	5.5	158.17	40.12	117.3	6.15	14.2
20250978	No	57	Male	24.0-27.9	Yes	No	No	Yes	No	No	Yes	No	Lumbar spine	Low-energy injury	Decompression Combined with Internal Fixation	124	340	Yes	C	≤72h	0.7	10.6	25.2	4.9	319.12	30.28	113.9	12.84	11.7
20250979	No	48	Male	24.0-27.9	No	No	No	No	No	No	No	No	Cervical spine	High-energy injury	Decompression Combined with Internal Fixation	254	270	Yes	E	≤72h	1	13.2	24.8	4.3	418.71	33.85	101.5	20.84	11.5
20250980	No	52	Female	18.5-23.9	Yes	No	No	No	Yes	No	No	No	Cervical spine	Low-energy injury	Internal Fixation	174	450	No	D	≤72h	1.7	12.2	34.2	4.3	416.73	29.35	96.2	40.29	14.5
20250981	No	46	Male	24.0-27.9	Yes	Yes	No	No	No	No	No	No	Lumbar spine	High-energy injury	Internal Fixation	84	90	No	E	≤72h	0.8	12.9	20.9	3.9	333.5	29.16	125	30.93	7.5
20250982	No	49	Female	24.0-27.9	No	Yes	No	No	No	No	No	No	Thoracic spine	High-energy injury	Internal Fixation	116	120	No	D	≤72h	2	13.7	33.1	3.9	251.53	39.12	116.5	35.48	14.8
20250983	Yes	60	Female	24.0-27.9	No	Yes	No	No	No	No	No	No	Lumbar spine	Low-energy injury	Decompression Combined with Internal Fixation	189	210	No	C	＞72h	2.9	14.3	23.2	4.8	177.95	30.16	101.5	7.84	10.6
20250984	No	84	Female	18.5-23.9	Yes	No	No	No	No	No	No	No	Thoracic spine	High-energy injury	Internal Fixation	111	170	No	E	≤72h	0.6	14.4	32.1	3.8	241.58	36.78	94.6	23.18	9.8
20250985	No	58	Male	24.0-27.9	No	No	No	No	No	No	No	No	Thoracic spine	High-energy injury	Internal Fixation	168	220	No	D	≤72h	0.3	13	40	4.4	290.3	41.34	121.7	18.72	14.1
20250986	No	67	Female	18.5-23.9	No	Yes	No	No	No	No	No	No	Lumbar spine	High-energy injury	Internal Fixation	232	440	Yes	D	≤72h	6.2	12.5	34.1	4.9	321.29	35.33	94.1	47.99	13.6
20250987	No	38	Female	24.0-27.9	No	No	No	Yes	Yes	No	No	No	Thoracic spine	High-energy injury	Decompression Combined with Internal Fixation	116	490	No	B	≤72h	1	14.4	20.1	4.4	219.99	37.42	93.4	30.88	7.1
20250988	No	51	Female	18.5-23.9	No	No	No	No	No	No	No	No	Lumbar spine	High-energy injury	Internal Fixation	117	170	No	D	＞72h	1.2	12.2	21.9	2.6	289.41	39.51	110.5	47.75	11.8
20250989	Yes	63	Male	18.5-23.9	Yes	No	No	No	No	No	No	No	Lumbar spine	High-energy injury	Decompression Combined with Internal Fixation	144	410	Yes	B	＞72h	3.2	13.6	35.6	4.2	289.9	37.16	86	42.9	10.7
20250990	No	52	Male	≤18.4	No	No	No	No	No	No	No	Yes	Cervical spine	High-energy injury	Internal Fixation	151	400	Yes	C	≤72h	1.1	10.4	33.8	3.8	167.43	33.28	117.7	11.13	11.9
20250991	Yes	60	Male	24.0-27.9	No	No	No	No	Yes	No	No	No	Thoracic spine	High-energy injury	Internal Fixation	141	290	No	E	＞72h	0.5	10.6	39.5	4.5	433.27	36.72	115.4	13.58	13.7
20250992	No	86	Male	18.5-23.9	No	No	No	No	No	No	No	No	Lumbar spine	High-energy injury	Internal Fixation	143	130	No	E	≤72h	1.1	14.5	24.2	4.9	166.92	38.99	106.1	44.53	9.8
20250993	No	40	Female	24.0-27.9	Yes	Yes	No	No	No	No	No	No	Lumbar spine	High-energy injury	Internal Fixation	141	280	No	D	≤72h	2.1	12.9	28.9	5.3	441.57	41.97	104.6	15.93	11.2
20250994	No	35	Female	≥28.0	No	No	No	No	No	No	No	No	Cervical spine	Low-energy injury	Decompression Combined with Internal Fixation	261	340	Yes	C	≤72h	3.8	10.1	23.3	3.8	156.95	41.97	131.7	15.81	13.8
20250995	No	39	Male	18.5-23.9	No	Yes	No	No	Yes	No	No	No	Lumbar spine	Low-energy injury	Decompression Combined with Internal Fixation	142	480	Yes	C	≤72h	2.2	11.8	36.8	3.2	307.08	31.54	124.4	41.41	9.1
20250996	No	67	Male	18.5-23.9	No	No	No	No	No	No	No	No	Thoracic spine	High-energy injury	Decompression Combined with Internal Fixation	136	430	Yes	E	≤72h	1.1	14.2	29.4	5.2	201.83	31.05	125	13.8	14.3
20250997	Yes	49	Female	18.5-23.9	No	No	No	No	No	No	No	No	Cervical spine	High-energy injury	Decompression Combined with Internal Fixation	141	440	Yes	B	＞72h	11.6	12.7	22.5	4.5	178.29	40.77	126.6	17.39	12.1
20250998	No	55	Female	18.5-23.9	No	No	No	No	No	No	No	No	Lumbar spine	High-energy injury	Internal Fixation	137	230	No	E	≤72h	2	13.9	29	3.4	309.57	37.05	109.6	32.15	7.5
20250999	Yes	39	Female	≥28.0	No	No	No	No	No	No	No	No	Cervical spine	Low-energy injury	Internal Fixation	94	120	No	C	＞72h	10.2	12.4	23.2	5	353.15	30.84	98.3	29.49	9.8
20251000	No	35	Female	18.5-23.9	No	No	No	Yes	No	No	No	No	Cervical spine	Low-energy injury	Internal Fixation	136	140	No	E	≤72h	1.3	12.7	25.2	4.7	288.77	34.18	97.1	42.68	11.1
20251001	No	59	Male	18.5-23.9	No	Yes	No	No	No	No	No	No	Lumbar spine	Low-energy injury	Internal Fixation	130	80	No	D	＞72h	5.1	11.7	35.5	5.7	435.78	36.3	100.6	44.35	9.8
20251002	No	36	Male	18.5-23.9	Yes	No	No	No	No	Yes	No	No	Thoracic spine	High-energy injury	Internal Fixation	105	90	No	E	≤72h	3.7	14.4	20.1	4.1	430.55	37.03	105.4	17.67	11.2
20251003	No	45	Female	24.0-27.9	No	No	No	Yes	No	No	No	No	Lumbar spine	Low-energy injury	Decompression Combined with Internal Fixation	172	300	Yes	D	≤72h	2.1	12.1	37.3	5.1	255.79	33.02	121.5	26.83	12.5
20251004	No	44	Male	18.5-23.9	No	No	Yes	No	No	No	No	No	Lumbar spine	High-energy injury	Internal Fixation	172	350	No	B	≤72h	0.5	11.3	28.2	3.7	374.98	30.16	121	6.63	7.2
20251005	No	44	Female	18.5-23.9	Yes	Yes	Yes	No	No	No	No	No	Cervical spine	Low-energy injury	Internal Fixation	120	260	No	D	≤72h	2.6	10.9	32.8	4.4	217.96	37.59	125.8	14.48	12.9
20251006	No	54	Male	≤18.4	No	No	No	No	No	No	No	No	Thoracic spine	High-energy injury	Decompression Combined with Internal Fixation	251	490	Yes	D	≤72h	3.2	11.1	23.8	4	334.71	28.14	124.9	35.42	14
20251007	No	61	Male	≥28.0	No	No	No	Yes	No	No	No	No	Cervical spine	Low-energy injury	Internal Fixation	142	130	No	C	≤72h	2.8	11.3	28.2	5.3	165.56	40.75	107.2	5.06	8.8
20251008	No	75	Male	24.0-27.9	No	No	No	No	No	No	No	No	Cervical spine	High-energy injury	Internal Fixation	114	280	No	E	＞72h	0.9	14	21.2	3.4	323.34	34.89	124.8	33.26	14.3
20251009	No	35	Male	≥28.0	No	No	No	No	No	No	No	No	Lumbar spine	High-energy injury	Internal Fixation	199	290	No	E	≤72h	2.6	11.5	33.5	4.6	171.16	29.66	92.8	13.93	11.9
20251010	Yes	47	Female	18.5-23.9	No	No	No	No	Yes	No	No	No	Cervical spine	High-energy injury	Internal Fixation	181	170	No	E	≤72h	10.5	13	27.2	4.7	348.07	37.94	125	29	9.1
20251011	No	32	Female	≤18.4	No	No	No	Yes	No	No	Yes	No	Thoracic spine	High-energy injury	Internal Fixation	118	60	No	D	≤72h	2.5	12.5	18.4	4.3	224.79	32.82	99.8	8.9	8.1
20251012	No	52	Female	24.0-27.9	No	Yes	No	No	No	No	No	No	Lumbar spine	High-energy injury	Internal Fixation	117	100	No	D	≤72h	2.4	10.3	39.9	2.3	181.15	37.6	112.7	42.72	12.1
20251013	No	57	Female	18.5-23.9	Yes	No	No	Yes	No	No	No	No	Cervical spine	Low-energy injury	Decompression Combined with Internal Fixation	151	370	No	A	≤72h	0.3	13.7	38.7	5.4	383.24	37.7	126.7	43.45	10.2
20251014	Yes	46	Female	18.5-23.9	No	No	No	Yes	Yes	No	No	No	Thoracic spine	Low-energy injury	Internal Fixation	150	180	No	A	＞72h	2.9	13.2	28.5	4.4	447.23	32.43	98.9	46.04	13.2
20251015	No	57	Female	24.0-27.9	No	No	No	Yes	No	No	No	No	Lumbar spine	High-energy injury	Internal Fixation	136	240	No	E	≤72h	1.4	11.7	32.4	4.8	374.6	30.51	86.6	34.74	13.1
20251016	No	53	Female	24.0-27.9	No	Yes	No	Yes	Yes	Yes	No	No	Thoracic spine	High-energy injury	Decompression Combined with Internal Fixation	178	450	Yes	C	≤72h	1.3	13.5	18.7	3.9	421.43	33.15	101.2	9.51	9.9
20251017	No	49	Male	24.0-27.9	No	No	No	Yes	No	No	No	No	Lumbar spine	High-energy injury	Internal Fixation	120	80	No	E	≤72h	0.3	13.5	36.7	4.8	253.73	33.78	101.3	46.46	9.6
20251018	No	39	Female	18.5-23.9	Yes	No	Yes	No	No	No	No	No	Lumbar spine	High-energy injury	Internal Fixation	156	250	No	E	≤72h	0.9	13.8	26.1	3.3	236.42	39.2	92.4	35.08	12.9
20251019	No	78	Female	24.0-27.9	No	No	No	No	No	No	No	No	Cervical spine	Low-energy injury	Internal Fixation	138	200	No	E	≤72h	1.4	12.1	20.8	4.1	443.04	33.85	126.9	29.53	14.4
20251020	No	38	Male	18.5-23.9	Yes	Yes	No	No	No	No	No	No	Cervical spine	High-energy injury	Decompression Combined with Internal Fixation	198	410	No	A	≤72h	1.3	10.5	27.9	3.3	306.34	34.45	130.4	35.03	12.3
20251021	No	22	Male	18.5-23.9	No	No	No	No	No	No	No	No	Lumbar spine	High-energy injury	Internal Fixation	75	70	No	E	≤72h	3.7	14.4	30.6	6.2	180.39	31.03	114.7	14.85	11.3
20251022	No	57	Female	18.5-23.9	No	No	No	No	No	No	No	No	Thoracic spine	Low-energy injury	Internal Fixation	71	90	No	D	＞72h	1.8	12.9	37.2	3.8	274.04	39.45	102.6	25.91	13.1
20251023	No	29	Female	18.5-23.9	No	No	No	No	No	No	No	No	Cervical spine	Low-energy injury	Internal Fixation	167	440	Yes	D	≤72h	2	13.6	27.2	4.9	266.93	32.84	90.9	36.11	13.3
20251024	No	38	Male	18.5-23.9	Yes	No	Yes	No	No	No	No	No	Cervical spine	High-energy injury	Internal Fixation	110	200	No	E	≤72h	4.3	12	36.3	5.4	238.67	39.32	128.3	32.57	12.8
20251025	No	35	Male	24.0-27.9	No	Yes	No	Yes	No	No	No	No	Lumbar spine	High-energy injury	Internal Fixation	134	150	No	E	＞72h	3.7	13.1	28	5	440.06	40.25	89.5	6.31	11.9
20251026	No	52	Female	18.5-23.9	Yes	No	No	No	No	No	No	No	Thoracic spine	Low-energy injury	Internal Fixation	130	110	No	E	＞72h	0.5	10.2	27.4	5.3	338.17	28.41	90.3	5.74	8
20251027	No	46	Male	18.5-23.9	Yes	No	No	Yes	No	No	No	No	Thoracic spine	High-energy injury	Internal Fixation	150	220	No	E	≤72h	3.8	11.6	37.6	1.8	432.32	33.58	108.1	5.43	7.6
20251028	No	71	Male	18.5-23.9	No	No	No	Yes	No	No	No	No	Thoracic spine	High-energy injury	Decompression Combined with Internal Fixation	238	290	Yes	B	≤72h	4.2	10.8	24.2	4.3	272.9	31.35	116.4	40.75	8.1
20251029	No	78	Male	18.5-23.9	No	No	No	No	No	No	No	No	Thoracic spine	Low-energy injury	Internal Fixation	130	180	No	D	≤72h	1.3	13.5	35.8	4	163.58	33.18	129.4	45.3	8.5
20251030	No	64	Female	24.0-27.9	No	No	No	No	No	No	Yes	No	Lumbar spine	High-energy injury	Internal Fixation	130	180	No	D	≤72h	1.6	12.2	25.1	3.5	158.77	41.25	117.5	13.23	11.9
20251031	No	50	Male	24.0-27.9	No	No	No	Yes	No	No	Yes	No	Lumbar spine	Low-energy injury	Internal Fixation	132	160	No	D	＞72h	3.3	11.4	31.8	5.2	168.66	38.87	120.7	10.58	8.1
20251032	No	67	Male	≥28.0	No	No	No	No	No	No	No	No	Lumbar spine	High-energy injury	Internal Fixation	86	220	No	D	≤72h	2.8	14.1	30.7	3.8	219.59	39.88	102.6	32.64	14.7
20251033	No	39	Female	≥28.0	No	No	No	Yes	No	No	No	No	Thoracic spine	High-energy injury	Internal Fixation	96	280	No	E	≤72h	4.3	12.3	28.2	3.4	179.14	36.48	113.6	23.14	10.7
20251034	No	40	Female	24.0-27.9	No	No	No	Yes	No	No	No	No	Lumbar spine	High-energy injury	Internal Fixation	135	200	No	E	≤72h	1.9	12.3	38.6	4.3	386.07	41.43	125.9	46.69	11.7
20251035	No	47	Male	18.5-23.9	No	Yes	No	No	No	No	No	No	Lumbar spine	Low-energy injury	Decompression Combined with Internal Fixation	182	460	Yes	E	＞72h	0.8	12.2	28.9	5.9	183.77	37.95	113.5	38.41	11
20251036	No	38	Female	18.5-23.9	No	No	No	No	No	No	No	No	Cervical spine	High-energy injury	Decompression Combined with Internal Fixation	191	250	No	E	≤72h	1	12	28.8	3.4	180.69	38.36	115.5	21.39	12.8
20251037	No	56	Male	18.5-23.9	No	No	No	Yes	No	No	No	No	Thoracic spine	High-energy injury	Internal Fixation	62	140	No	E	≤72h	0.5	11.8	39.8	5.5	171.45	41.29	105	44.75	11.4
20251038	Yes	41	Male	18.5-23.9	No	No	No	Yes	No	No	No	No	Lumbar spine	High-energy injury	Internal Fixation	129	240	No	A	≤72h	6.8	14.3	41.8	4.5	433.05	36.37	87.3	36.26	10.3
20251039	No	45	Male	18.5-23.9	No	No	No	No	No	No	No	No	Cervical spine	High-energy injury	Internal Fixation	115	360	No	A	≤72h	2.5	14	40.3	4.9	257.42	32.41	89.7	10.62	10.3
20251040	No	45	Male	18.5-23.9	No	No	Yes	No	No	No	No	No	Lumbar spine	High-energy injury	Internal Fixation	135	210	No	E	＞72h	2.5	11	39	4	417.81	28.33	101	46.63	9.1
20251041	No	70	Male	18.5-23.9	No	No	No	Yes	No	No	No	No	Lumbar spine	High-energy injury	Internal Fixation	194	320	No	D	≤72h	0.9	11.4	40.8	5.4	213.65	38.36	89.3	35.27	10.9
20251042	Yes	59	Male	≥28.0	No	Yes	No	No	No	No	No	No	Thoracic spine	High-energy injury	Internal Fixation	123	120	No	E	＞72h	2.5	14.1	24.9	5.3	200.75	28.92	110.4	40.05	13
20251043	No	55	Male	18.5-23.9	No	No	No	No	No	No	Yes	No	Lumbar spine	High-energy injury	Decompression Combined with Internal Fixation	257	290	No	C	≤72h	2.4	12.1	22.3	5.2	200.16	30.92	110.9	13.88	9.2
20251044	No	65	Male	24.0-27.9	No	No	No	No	No	No	No	Yes	Lumbar spine	High-energy injury	Decompression Combined with Internal Fixation	234	400	No	B	＞72h	0.3	14.2	38.9	3.1	255.09	36.49	119.3	8.75	14.5
20251045	No	34	Male	18.5-23.9	Yes	No	No	No	No	No	No	No	Lumbar spine	High-energy injury	Internal Fixation	148	160	No	D	≤72h	2.5	12.2	27.5	2.6	306.25	31.9	124.9	40.62	10.7
20251046	Yes	22	Male	24.0-27.9	No	No	No	No	No	No	No	No	Lumbar spine	High-energy injury	Internal Fixation	102	130	No	A	≤72h	3.8	13.9	27	5.4	185.31	40.84	108.7	19.93	12.7
20251047	Yes	50	Male	18.5-23.9	No	No	No	No	No	No	No	Yes	Cervical spine	Low-energy injury	Internal Fixation	129	300	No	E	＞72h	1.6	14.5	40.9	2.9	359.35	37.18	96	15.6	12.9
20251048	No	28	Female	24.0-27.9	No	No	No	Yes	No	No	No	No	Lumbar spine	High-energy injury	Internal Fixation	171	200	No	C	≤72h	2.2	14.4	19.2	3.9	402.7	34.96	124.4	26.22	14
20251049	Yes	59	Male	≥28.0	Yes	No	No	No	No	No	Yes	No	Thoracic spine	High-energy injury	Internal Fixation	62	60	No	A	＞72h	6.7	13.2	20	5.6	415.16	30.2	128.5	9.27	8.8
20251050	Yes	61	Male	18.5-23.9	No	No	Yes	No	No	No	No	No	Lumbar spine	High-energy injury	Decompression Combined with Internal Fixation	141	220	No	A	≤72h	6.5	13.9	24	6.4	200.08	33.55	106.1	27.39	9.2
20251051	No	73	Female	≤18.4	No	No	No	No	No	No	No	No	Thoracic spine	Low-energy injury	Internal Fixation	111	180	No	D	≤72h	2.1	13.1	28.5	4.7	409.87	35.88	88	5.02	8
20251052	Yes	20	Female	18.5-23.9	No	Yes	No	No	No	No	No	Yes	Cervical spine	Low-energy injury	Decompression Combined with Internal Fixation	193	340	Yes	A	＞72h	8.7	10.3	41.6	4	225.19	38.4	101.4	37.6	8.3
20251053	No	45	Male	24.0-27.9	No	No	No	Yes	Yes	No	No	No	Lumbar spine	Low-energy injury	Internal Fixation	134	140	No	D	≤72h	1	10.1	35.1	5.2	441.59	35.61	100.4	14.22	14.5
20251054	No	54	Female	18.5-23.9	No	No	No	No	No	No	No	No	Lumbar spine	High-energy injury	Internal Fixation	113	110	No	E	＞72h	1.7	10.5	27.4	3.7	318.43	33.7	128.9	23.09	14.5
20251055	No	50	Female	18.5-23.9	Yes	No	No	No	Yes	No	No	No	Thoracic spine	Low-energy injury	Internal Fixation	121	160	No	D	≤72h	6.9	12.3	22.8	3.3	151.94	31.05	94.6	35.08	13.1
20251056	No	66	Female	≤18.4	No	Yes	No	No	No	No	No	No	Thoracic spine	High-energy injury	Internal Fixation	114	170	No	D	≤72h	4.3	13.8	27.9	4.3	210.03	39.93	105.7	47.16	11.1
20251057	Yes	75	Male	24.0-27.9	No	No	No	Yes	No	No	No	No	Thoracic spine	Low-energy injury	Internal Fixation	174	370	No	C	≤72h	6	12	25.3	4.6	194.65	38.59	87.4	19.62	9.9
20251058	No	61	Female	24.0-27.9	Yes	Yes	No	No	No	No	No	Yes	Lumbar spine	Low-energy injury	Internal Fixation	225	270	No	D	≤72h	1	13.3	22.9	3.2	305.69	29.36	124.3	37.8	10.2
20251059	No	34	Male	24.0-27.9	No	No	No	No	No	No	No	No	Lumbar spine	Low-energy injury	Internal Fixation	104	60	No	E	＞72h	1.2	14.3	23.9	3.7	286.63	39.77	87.9	47.39	13.9
20251060	Yes	64	Female	≥28.0	No	No	No	Yes	Yes	No	No	Yes	Thoracic spine	Low-energy injury	Decompression Combined with Internal Fixation	212	220	No	A	＞72h	11.7	14	27.9	5	435.75	29.36	93.2	9.41	7.7
20251061	No	31	Male	18.5-23.9	No	No	No	No	No	Yes	No	No	Thoracic spine	High-energy injury	Internal Fixation	108	180	No	E	≤72h	0.5	10.3	34	5	254.97	33.76	129	16.52	8.6
20251062	No	55	Male	18.5-23.9	No	No	Yes	No	No	No	No	No	Thoracic spine	High-energy injury	Internal Fixation	182	230	No	B	≤72h	1.6	10	36.1	5.7	368.62	40	118.2	25.1	10.4
20251063	No	62	Female	24.0-27.9	No	No	No	Yes	Yes	No	No	No	Thoracic spine	High-energy injury	Decompression Combined with Internal Fixation	154	480	Yes	A	≤72h	0.9	12.4	21.4	4.1	414.18	29.76	129.6	11.25	8.1
20251064	No	42	Female	18.5-23.9	No	No	No	No	No	No	No	No	Thoracic spine	High-energy injury	Internal Fixation	102	130	No	D	≤72h	1.4	10.4	29.1	4.8	200.79	30.77	114.8	23.83	13.9
20251065	Yes	65	Female	18.5-23.9	No	No	No	No	No	No	No	No	Thoracic spine	High-energy injury	Internal Fixation	127	140	No	E	＞72h	1.7	12.2	28.8	4.3	380.38	40.78	118.7	37.69	10
20251066	No	31	Male	≥28.0	No	No	No	No	No	No	No	No	Lumbar spine	High-energy injury	Internal Fixation	167	240	No	D	＞72h	4.5	10.3	18.6	5.2	166.8	32.16	93.6	11.54	11.1
20251067	No	40	Male	18.5-23.9	No	No	No	No	No	No	No	No	Lumbar spine	Low-energy injury	Internal Fixation	121	70	No	D	≤72h	5.3	10.4	35.3	6.4	156.83	41.05	99.1	23.31	8.3
20251068	No	44	Male	18.5-23.9	No	No	No	No	No	No	No	No	Thoracic spine	High-energy injury	Internal Fixation	115	220	No	D	≤72h	2.2	13.6	21.3	3.8	412.27	28.22	118.1	8.59	10.5
20251069	Yes	65	Female	≤18.4	No	No	No	Yes	No	No	Yes	No	Lumbar spine	Low-energy injury	Internal Fixation	109	60	No	E	＞72h	3	13.1	34.9	5.3	177.98	37.13	99.2	39.36	14.6
20251070	Yes	29	Female	18.5-23.9	No	No	No	No	No	No	Yes	Yes	Lumbar spine	Low-energy injury	Internal Fixation	79	150	No	E	≤72h	8.9	13.3	18.4	3	239.87	29.58	125.7	28.19	8.4
20251071	No	39	Male	≥28.0	Yes	No	No	Yes	No	No	No	No	Lumbar spine	Low-energy injury	Internal Fixation	155	290	No	E	≤72h	3.3	14.5	39.8	3	249.97	34.64	120.2	19.78	8.5
20251072	Yes	71	Male	18.5-23.9	Yes	Yes	No	No	No	No	No	No	Cervical spine	High-energy injury	Internal Fixation	152	250	Yes	D	＞72h	8.8	13.7	28.7	5.5	366.93	34.58	94.2	30.04	13.1
20251073	No	71	Female	24.0-27.9	Yes	Yes	No	No	No	No	No	No	Thoracic spine	Low-energy injury	Internal Fixation	91	270	No	E	≤72h	3.5	12.8	21.2	3.7	204.95	38.91	131.3	25.91	8.3
20251074	No	27	Female	18.5-23.9	No	No	No	Yes	No	No	No	No	Lumbar spine	High-energy injury	Decompression Combined with Internal Fixation	235	420	Yes	E	≤72h	2	12.3	19.5	3.8	361.57	40.94	115.4	13.88	9.7
20251075	No	51	Male	18.5-23.9	No	No	No	No	No	No	No	No	Thoracic spine	High-energy injury	Internal Fixation	108	250	No	E	≤72h	4.1	11.5	36.7	5.4	269.14	32.19	113.8	9.47	9.7
20251076	No	41	Female	18.5-23.9	No	Yes	No	Yes	No	No	No	No	Thoracic spine	High-energy injury	Internal Fixation	173	260	No	E	≤72h	3.7	10.7	40.9	2.2	359.68	39.38	88.2	7.66	11.3
20251077	No	39	Male	18.5-23.9	No	Yes	No	No	Yes	No	No	No	Lumbar spine	Low-energy injury	Internal Fixation	116	240	No	E	≤72h	1.3	11.5	34.8	5	216.6	36.07	99.6	43.28	8.3
20251078	Yes	39	Male	18.5-23.9	No	No	No	Yes	No	No	No	No	Lumbar spine	Low-energy injury	Decompression Combined with Internal Fixation	205	370	No	B	≤72h	6.8	12	21.5	4.3	433.57	38.5	120.7	39.84	9.3
20251079	No	67	Female	24.0-27.9	Yes	No	No	No	No	No	No	No	Lumbar spine	High-energy injury	Internal Fixation	133	200	No	D	＞72h	0.6	10.2	31.6	5.3	312.54	33.46	95.3	21.19	8.3
20251080	No	65	Male	18.5-23.9	Yes	No	No	No	Yes	No	No	No	Cervical spine	High-energy injury	Decompression Combined with Internal Fixation	197	240	No	B	≤72h	1.3	10.5	30.3	5.1	341.69	41.5	118.4	35.64	13.5
20251081	No	23	Male	24.0-27.9	Yes	Yes	No	No	No	No	No	No	Lumbar spine	High-energy injury	Decompression Combined with Internal Fixation	280	250	No	E	≤72h	0.9	10.9	24	3.6	157.69	40.9	129.2	43.49	12.6
20251082	No	65	Male	24.0-27.9	Yes	No	Yes	Yes	No	No	No	No	Cervical spine	Low-energy injury	Decompression Combined with Internal Fixation	184	420	Yes	D	≤72h	1	13.8	31.9	4.7	354.06	31.44	101.4	28.59	9.8
20251083	No	62	Female	24.0-27.9	No	No	No	No	No	No	No	No	Lumbar spine	High-energy injury	Internal Fixation	211	300	No	B	＞72h	1.8	12.3	24	5	158.43	39.81	87.7	13.17	8.3
20251084	No	70	Female	18.5-23.9	No	No	No	No	No	No	No	No	Lumbar spine	High-energy injury	Decompression Combined with Internal Fixation	175	370	Yes	C	≤72h	1.7	14.1	33.6	4.3	172.94	41.05	89	32.81	14.7
20251085	No	49	Male	24.0-27.9	Yes	No	No	Yes	No	No	No	No	Lumbar spine	High-energy injury	Internal Fixation	78	120	No	E	≤72h	2.3	12.4	39	4	199.97	37.72	108.9	6.12	14.3
20251086	No	34	Male	24.0-27.9	No	No	No	No	No	No	No	No	Cervical spine	Low-energy injury	Internal Fixation	147	110	No	E	＞72h	0.7	11.6	23.6	3.2	419.78	36.27	116.9	42.22	11.9
20251087	No	61	Female	24.0-27.9	No	Yes	No	Yes	No	No	No	No	Thoracic spine	Low-energy injury	Internal Fixation	213	240	No	E	＞72h	2.6	11.4	38.4	3.9	217.55	31.86	122.5	5.6	11.4
20251088	Yes	78	Male	≥28.0	Yes	Yes	No	Yes	No	No	No	Yes	Lumbar spine	Low-energy injury	Internal Fixation	88	90	No	D	＞72h	4.4	13.2	26.9	5.9	243.2	32.47	122.9	44.56	14.6
20251089	No	49	Female	18.5-23.9	No	Yes	No	No	No	No	Yes	No	Cervical spine	Low-energy injury	Internal Fixation	160	140	No	D	≤72h	5.4	12.7	22.5	2.9	178.97	36	114.2	12.25	8.3
20251090	Yes	74	Female	24.0-27.9	Yes	No	No	No	No	No	No	No	Lumbar spine	Low-energy injury	Internal Fixation	115	260	No	E	≤72h	6.4	13	31.3	5.4	250.33	29.35	106.6	31.9	11.8
20251091	No	38	Male	18.5-23.9	No	No	No	No	No	No	No	No	Lumbar spine	High-energy injury	Decompression Combined with Internal Fixation	168	360	Yes	D	≤72h	0.9	14	38.9	5.2	202.92	41.08	97.9	5.13	9.9
20251092	No	73	Female	18.5-23.9	No	Yes	No	Yes	No	No	No	No	Thoracic spine	High-energy injury	Internal Fixation	139	280	No	E	≤72h	3.3	14.2	21.9	3.6	277.08	33.55	108.8	23.99	9.7
20251093	No	53	Male	18.5-23.9	Yes	No	No	Yes	Yes	No	No	No	Thoracic spine	Low-energy injury	Internal Fixation	65	100	No	E	≤72h	3.7	12.6	18.3	2.7	168.53	36.82	120.6	33.92	10.1
20251094	Yes	49	Female	24.0-27.9	Yes	No	No	No	Yes	No	No	No	Thoracic spine	High-energy injury	Internal Fixation	119	110	No	D	＞72h	1.7	11	20.4	3.6	433.7	30.29	109.6	9.78	8.5
20251095	No	30	Male	24.0-27.9	No	No	No	No	No	Yes	No	No	Thoracic spine	High-energy injury	Internal Fixation	180	390	Yes	A	≤72h	1.8	12.8	21	5.3	190.75	38.22	109.5	15.24	7.5
20251096	Yes	66	Female	24.0-27.9	No	Yes	No	Yes	No	No	No	Yes	Thoracic spine	High-energy injury	Decompression Combined with Internal Fixation	120	300	No	B	≤72h	9.8	10.8	32	4.8	198.38	32.93	89.5	25.25	10.2
20251097	No	71	Female	24.0-27.9	No	Yes	No	No	No	No	No	No	Thoracic spine	High-energy injury	Internal Fixation	130	180	No	E	＞72h	2.6	13.5	19.3	5.5	363.38	36.22	105.5	16.61	13.1
20251098	Yes	55	Female	≤18.4	No	Yes	Yes	Yes	No	No	No	No	Cervical spine	High-energy injury	Internal Fixation	197	310	No	E	＞72h	3.4	10.8	37.3	4.5	350.01	34.8	120.9	27.93	9.7
20251099	No	43	Male	≤18.4	Yes	No	No	No	No	No	No	No	Thoracic spine	High-energy injury	Decompression Combined with Internal Fixation	182	480	No	A	≤72h	3	13.2	20	4.8	257.4	33.18	97	36.52	11.1
20251100	No	74	Female	24.0-27.9	No	No	No	No	No	No	No	No	Lumbar spine	Low-energy injury	Internal Fixation	147	140	No	E	≤72h	1.6	12	31.4	4	174.5	37.77	96.9	39.31	14.2
20251101	No	64	Female	18.5-23.9	Yes	No	Yes	Yes	No	No	No	No	Lumbar spine	Low-energy injury	Decompression Combined with Internal Fixation	219	440	No	C	≤72h	0.7	13.9	21.1	4	428.91	28.17	125.5	39.15	12.7
20251102	No	60	Female	18.5-23.9	No	No	No	No	No	No	No	No	Lumbar spine	High-energy injury	Decompression Combined with Internal Fixation	130	330	Yes	B	＞72h	1.1	11.1	18.5	3.3	373.13	33.1	102.2	43.52	13.6
20251103	No	42	Male	24.0-27.9	Yes	No	No	No	No	No	No	No	Thoracic spine	Low-energy injury	Internal Fixation	108	220	No	D	＞72h	1	10.1	18.5	4.7	338.74	31.65	103.2	46.05	12.2
20251104	No	51	Male	≥28.0	No	No	No	Yes	No	No	No	No	Lumbar spine	Low-energy injury	Internal Fixation	68	100	No	D	≤72h	0.6	12.8	30.5	4.7	397.28	29.41	126.3	32.29	14.1
20251105	No	52	Male	24.0-27.9	No	Yes	No	No	Yes	No	No	No	Thoracic spine	Low-energy injury	Internal Fixation	145	190	No	E	≤72h	0.9	13.5	36	3.6	371.07	40.69	112.5	16.95	7.2
20251106	No	74	Male	≥28.0	No	Yes	No	No	No	No	No	No	Thoracic spine	Low-energy injury	Decompression Combined with Internal Fixation	134	260	No	E	≤72h	1.7	11.2	39.8	3.6	434.42	36.21	102.8	24.36	12.3
20251107	Yes	57	Male	24.0-27.9	No	No	No	No	No	No	No	No	Cervical spine	Low-energy injury	Decompression Combined with Internal Fixation	184	250	No	B	＞72h	4.1	12.4	30.5	5.3	181.33	30.42	131.8	20.66	8.7
20251108	No	62	Male	18.5-23.9	No	Yes	No	No	No	No	No	No	Lumbar spine	High-energy injury	Internal Fixation	213	350	Yes	C	≤72h	0.8	10.4	36.1	4.9	201.91	34.39	128.8	37.97	7.8
20251109	No	41	Male	18.5-23.9	No	No	No	No	No	No	No	No	Lumbar spine	High-energy injury	Decompression Combined with Internal Fixation	189	230	No	E	＞72h	0.6	10.2	21.2	5.3	292.91	41.23	122.2	20.47	12.2
20251110	No	46	Male	18.5-23.9	No	No	No	No	No	No	No	No	Lumbar spine	High-energy injury	Decompression Combined with Internal Fixation	218	220	No	E	＞72h	0.6	10.5	24	5.1	407.12	35.84	110.6	22.29	13
20251111	No	52	Female	18.5-23.9	No	Yes	No	No	Yes	No	No	No	Thoracic spine	High-energy injury	Internal Fixation	236	470	Yes	E	＞72h	1.7	14.3	36.2	4.6	420.68	28.57	115.7	30.29	12.6
20251112	No	50	Male	18.5-23.9	No	No	No	No	No	No	No	No	Thoracic spine	High-energy injury	Decompression Combined with Internal Fixation	143	470	Yes	C	＞72h	4.3	11.3	25.2	6	295.22	37.88	90	42.03	12.1
20251113	No	54	Male	18.5-23.9	No	No	Yes	Yes	No	No	No	No	Thoracic spine	Low-energy injury	Decompression Combined with Internal Fixation	177	420	Yes	B	≤72h	1	12.9	20.4	3.7	239.26	40.14	121.6	26.06	8.2
20251114	No	56	Male	18.5-23.9	No	No	No	No	No	No	No	No	Lumbar spine	High-energy injury	Internal Fixation	87	70	No	E	≤72h	2.3	12.8	41.7	4.4	329.24	31.44	114.5	31.14	9.5
20251115	No	30	Female	18.5-23.9	No	No	No	No	No	No	No	No	Cervical spine	Low-energy injury	Internal Fixation	130	230	No	D	≤72h	2.2	10.1	41	4.6	271.62	37	121.4	16.47	10.4
20251116	No	47	Male	18.5-23.9	No	No	No	Yes	No	No	No	No	Lumbar spine	Low-energy injury	Internal Fixation	229	330	Yes	E	≤72h	4	12.1	18.1	4.2	406.54	30.6	130.8	36.47	11.7
20251117	No	41	Male	18.5-23.9	No	No	No	Yes	No	Yes	No	No	Lumbar spine	High-energy injury	Internal Fixation	121	70	No	E	≤72h	3.5	13.7	31.7	3.8	197.42	38.96	95.9	37.56	10.1
20251118	No	51	Female	18.5-23.9	No	No	No	Yes	No	No	No	No	Thoracic spine	High-energy injury	Internal Fixation	74	90	No	E	＞72h	0.9	11.1	25.4	5.4	395.95	39.57	105.5	20.12	12.5
20251119	No	72	Female	18.5-23.9	No	No	No	Yes	No	No	No	No	Lumbar spine	High-energy injury	Internal Fixation	160	120	No	D	≤72h	1	12	20.7	4.5	213.08	39.36	127.6	10.17	7.6
20251120	No	68	Male	18.5-23.9	No	No	No	No	No	No	No	No	Lumbar spine	High-energy injury	Decompression Combined with Internal Fixation	185	380	Yes	E	≤72h	2.1	13.5	19.4	1.8	414.58	34.43	87.9	25.85	8
20251121	No	59	Male	≥28.0	No	No	No	No	Yes	No	No	No	Lumbar spine	High-energy injury	Internal Fixation	117	240	No	D	≤72h	2.2	14.2	21.7	4.3	189.31	41.32	116.3	24.74	13.6
20251122	No	72	Male	18.5-23.9	Yes	No	No	No	No	No	No	No	Cervical spine	High-energy injury	Internal Fixation	160	150	No	E	＞72h	6.2	12.9	19.7	3.4	368.71	40.81	119.7	33.87	8.3
20251123	No	65	Male	18.5-23.9	No	No	No	No	No	No	Yes	No	Cervical spine	High-energy injury	Internal Fixation	141	230	No	E	≤72h	0.7	14.4	32.3	2.5	221.93	31.71	91	36.81	11.9
20251124	No	66	Male	18.5-23.9	No	No	No	No	No	No	No	No	Lumbar spine	High-energy injury	Internal Fixation	125	230	No	D	≤72h	0.7	14.5	21.1	3.3	282.68	30.45	108.4	47.93	7.4
20251125	No	37	Female	18.5-23.9	No	No	No	No	No	No	No	No	Lumbar spine	Low-energy injury	Internal Fixation	95	180	No	E	≤72h	0.5	13	41.2	4.5	219.58	29.97	103.6	44.79	10.1
20251126	No	61	Male	≥28.0	No	No	No	No	No	No	No	No	Cervical spine	High-energy injury	Internal Fixation	82	120	No	C	＞72h	0.9	13.6	27.3	4	306.71	34.79	123.3	11.34	10.7
20251127	No	73	Male	18.5-23.9	No	No	No	No	No	No	No	No	Lumbar spine	High-energy injury	Internal Fixation	121	80	No	D	≤72h	1.2	13	27.2	4.5	356.26	35.74	112.3	27.67	13.7
20251128	Yes	65	Male	≥28.0	Yes	No	No	Yes	No	No	No	No	Lumbar spine	Low-energy injury	Internal Fixation	174	190	No	D	＞72h	3.1	12	33.2	4.7	207.33	34.03	119.5	33.84	7.6
20251129	No	22	Male	18.5-23.9	No	No	No	No	No	No	No	No	Cervical spine	High-energy injury	Decompression Combined with Internal Fixation	143	500	Yes	E	＞72h	2.3	11.1	31	3.7	274.24	41.41	106.4	24.92	13.1
20251130	No	63	Female	18.5-23.9	No	No	No	No	No	No	No	No	Lumbar spine	Low-energy injury	Internal Fixation	257	260	No	C	≤72h	1.5	10	38.2	5.7	158.76	34.95	129.2	19.98	7.1
20251131	No	57	Female	24.0-27.9	No	Yes	No	No	No	Yes	No	No	Thoracic spine	Low-energy injury	Internal Fixation	101	180	No	E	≤72h	1.9	12.2	22.8	3.1	342.86	35.54	122.7	13.91	8.8
20251132	Yes	76	Male	24.0-27.9	No	No	No	No	No	No	No	No	Thoracic spine	High-energy injury	Decompression Combined with Internal Fixation	184	270	No	E	＞72h	1.9	12.1	20.7	3.2	401.85	31.32	101.9	9.48	11.8
20251133	Yes	70	Female	24.0-27.9	No	Yes	No	No	No	No	No	No	Thoracic spine	High-energy injury	Internal Fixation	183	210	No	A	＞72h	5.3	10.3	36.7	4.5	213.67	29.09	126	38.03	7.2
20251134	No	40	Male	18.5-23.9	No	No	No	No	No	No	No	No	Lumbar spine	Low-energy injury	Internal Fixation	121	290	Yes	B	≤72h	2.4	13.9	37.4	4.8	216.29	31.28	110.4	35.24	13.8
20251135	No	65	Male	18.5-23.9	Yes	No	No	No	No	No	No	No	Lumbar spine	High-energy injury	Internal Fixation	163	260	No	D	≤72h	1	10.5	22.8	3.5	352.95	28.3	100.3	31.84	9.2
20251136	No	64	Male	≥28.0	No	No	Yes	No	No	No	No	No	Lumbar spine	Low-energy injury	Decompression Combined with Internal Fixation	151	230	No	A	≤72h	1.6	10.6	19.2	3.9	307.53	36.29	131.7	35.57	9
20251137	No	55	Female	24.0-27.9	Yes	Yes	No	Yes	No	No	No	No	Lumbar spine	High-energy injury	Internal Fixation	221	410	Yes	A	≤72h	1.2	13	37.6	4.6	213.82	41.49	116.4	41.85	8.8
20251138	No	57	Female	18.5-23.9	No	No	No	No	No	No	No	No	Lumbar spine	High-energy injury	Internal Fixation	79	260	No	D	≤72h	1.6	13.9	33.4	3.6	374.54	36.16	91.2	6.44	11.5
20251139	No	55	Male	24.0-27.9	No	No	Yes	No	No	Yes	No	No	Lumbar spine	Low-energy injury	Internal Fixation	228	440	Yes	D	＞72h	1	13.6	27	5.3	222	37.1	102.7	42.54	13.6
20251140	No	56	Male	24.0-27.9	No	Yes	No	No	No	No	No	No	Thoracic spine	Low-energy injury	Internal Fixation	75	110	No	E	≤72h	2.7	12.3	37.8	3.7	379.8	38.53	96.6	38.39	10.7
20251141	No	53	Male	≥28.0	No	No	No	No	No	No	No	No	Lumbar spine	High-energy injury	Internal Fixation	116	220	No	D	≤72h	0.9	11.1	23.5	3.9	199.95	38.41	109	20.42	14.5
20251142	No	30	Female	18.5-23.9	No	Yes	No	No	No	No	No	No	Thoracic spine	High-energy injury	Decompression Combined with Internal Fixation	151	280	No	B	≤72h	1.7	13.7	40.8	4.5	159.15	34.46	124.7	24.13	10.6
20251143	No	68	Female	18.5-23.9	No	No	No	Yes	No	No	No	No	Thoracic spine	High-energy injury	Internal Fixation	113	290	No	E	≤72h	0.6	13.7	38.1	3.4	182.64	39.23	113.1	13.12	9.9
20251144	No	30	Female	24.0-27.9	No	No	No	No	Yes	No	No	No	Lumbar spine	Low-energy injury	Internal Fixation	154	170	No	D	≤72h	0.8	13.1	37.7	3.4	423.55	32.31	92.1	6.06	13.3
20251145	No	69	Male	18.5-23.9	No	No	No	No	No	No	No	No	Lumbar spine	Low-energy injury	Internal Fixation	234	370	No	C	＞72h	2.6	10.9	37.6	4.7	435.77	38.78	99	9.07	10.4
20251146	No	59	Female	18.5-23.9	Yes	No	No	No	No	No	No	No	Lumbar spine	Low-energy injury	Decompression Combined with Internal Fixation	203	500	Yes	C	≤72h	1.3	10.6	18.3	2.9	253.84	31.9	110.4	17.18	11.3
20251147	No	62	Female	18.5-23.9	No	No	No	No	Yes	No	No	No	Lumbar spine	Low-energy injury	Internal Fixation	115	200	No	E	≤72h	0.3	14.2	18	5.1	446.68	36.51	128.6	14.25	8.7
20251148	Yes	68	Male	18.5-23.9	No	No	No	No	No	No	No	Yes	Thoracic spine	High-energy injury	Decompression Combined with Internal Fixation	207	230	No	B	＞72h	5.7	12.5	40.5	4.5	425.96	30.6	97.1	15.1	9.4
20251149	No	60	Male	18.5-23.9	No	No	No	Yes	No	No	No	No	Lumbar spine	Low-energy injury	Internal Fixation	165	190	No	E	≤72h	5.3	11	24.8	4.5	153.56	33.57	90.8	22.99	10.3
20251150	No	50	Female	18.5-23.9	No	Yes	No	Yes	No	No	No	No	Lumbar spine	High-energy injury	Internal Fixation	161	160	No	E	＞72h	0.9	13.4	19	5	285.23	34.33	124.6	23.83	12.7
20251151	No	41	Female	24.0-27.9	No	No	No	No	No	No	No	No	Cervical spine	Low-energy injury	Internal Fixation	69	220	No	D	≤72h	1.2	11.5	24.9	4.5	364.43	39.77	86.7	42.88	13.4
20251152	No	64	Female	18.5-23.9	No	Yes	No	Yes	No	No	No	No	Thoracic spine	High-energy injury	Decompression Combined with Internal Fixation	157	310	Yes	D	≤72h	1.6	13.9	37.1	4.1	273.59	35.2	89.4	35.02	13.6
20251153	No	74	Female	18.5-23.9	Yes	No	No	Yes	No	No	No	No	Lumbar spine	High-energy injury	Decompression Combined with Internal Fixation	149	410	Yes	A	＞72h	5.2	12.3	20.9	4.1	273.97	36.61	92.3	9.69	12.7
20251154	No	43	Female	≤18.4	No	No	No	No	No	No	No	No	Lumbar spine	Low-energy injury	Internal Fixation	112	60	No	D	≤72h	1.4	10.6	29.6	2.8	405.23	36.12	98.8	16.8	9.6
20251155	No	46	Male	18.5-23.9	No	No	No	No	No	No	Yes	Yes	Thoracic spine	Low-energy injury	Internal Fixation	108	60	No	D	≤72h	1	11.9	26.3	3.6	273.56	38.09	106.6	30.67	12.8
20251156	Yes	60	Male	18.5-23.9	No	No	No	No	No	No	No	Yes	Lumbar spine	Low-energy injury	Internal Fixation	135	90	No	D	≤72h	7.2	11.9	20.8	4.9	390.79	31.77	119.8	29.52	11.9
20251157	No	47	Male	18.5-23.9	No	Yes	No	No	No	No	No	No	Lumbar spine	High-energy injury	Internal Fixation	128	220	No	D	≤72h	1.7	12.9	25.1	5.3	378	39.28	130.8	42.36	7.9
20251158	No	33	Male	24.0-27.9	No	Yes	No	No	No	No	No	No	Lumbar spine	High-energy injury	Decompression Combined with Internal Fixation	240	290	No	C	≤72h	1.4	11.8	35.6	4.8	403.23	31.1	100.3	46.34	13
20251159	No	80	Male	24.0-27.9	No	No	No	Yes	No	No	No	No	Cervical spine	High-energy injury	Internal Fixation	156	490	No	D	＞72h	2.1	14.1	36.8	4.4	370.89	29.08	111.6	34.93	9.4
20251160	No	46	Female	24.0-27.9	No	No	No	Yes	No	No	No	No	Lumbar spine	High-energy injury	Internal Fixation	66	100	No	E	≤72h	0.4	10.4	21.1	3.5	268.98	29.21	102	45.3	13.1
20251161	No	49	Male	18.5-23.9	Yes	No	No	No	No	No	Yes	No	Lumbar spine	High-energy injury	Internal Fixation	113	60	No	E	≤72h	0.4	14.1	29.8	3.5	249.41	36.29	90.6	17.54	9.5
20251162	No	45	Male	24.0-27.9	No	No	Yes	Yes	No	No	No	No	Lumbar spine	High-energy injury	Internal Fixation	129	300	No	D	≤72h	1.5	10.8	38.2	3	325.27	29.37	116.5	8.3	13.1
20251163	No	63	Female	18.5-23.9	No	No	No	Yes	Yes	No	No	No	Lumbar spine	High-energy injury	Decompression Combined with Internal Fixation	242	330	Yes	D	≤72h	0.5	10.2	41.1	4.7	247.05	37.84	119.2	47.62	14.8
20251164	No	23	Female	18.5-23.9	No	No	No	No	No	No	Yes	No	Lumbar spine	High-energy injury	Internal Fixation	110	130	No	E	≤72h	3.9	13.5	28.1	3.2	258.46	30.69	128.1	47.63	13.2
20251165	No	75	Female	18.5-23.9	No	No	No	Yes	No	No	No	No	Lumbar spine	High-energy injury	Internal Fixation	138	340	Yes	B	≤72h	1.7	11.7	30.7	4.3	377.5	32.54	105.9	17.83	12
20251166	No	43	Male	24.0-27.9	No	Yes	No	No	No	No	No	No	Thoracic spine	Low-energy injury	Internal Fixation	142	160	No	E	≤72h	0.5	11.2	23.7	4.2	286.49	38.34	127.8	23.74	8.1
20251167	No	23	Male	18.5-23.9	No	No	No	No	No	No	No	No	Lumbar spine	High-energy injury	Internal Fixation	116	290	No	D	≤72h	5.1	12.6	39.3	6.1	206.8	32.59	124.5	10.82	8.2
20251168	No	46	Female	≥28.0	Yes	No	No	No	No	No	No	No	Lumbar spine	High-energy injury	Internal Fixation	133	260	No	E	≤72h	3.4	11.6	34.8	6.5	193.06	32.99	97.9	27.36	9
20251169	No	64	Female	18.5-23.9	No	No	No	Yes	Yes	No	No	No	Thoracic spine	Low-energy injury	Internal Fixation	114	150	No	D	≤72h	1.2	12.6	29.5	4.6	341.78	37.93	105.4	38.23	11.1
20251170	No	54	Female	18.5-23.9	No	No	No	No	No	No	No	No	Cervical spine	High-energy injury	Internal Fixation	93	180	No	E	≤72h	0.2	13.8	38.5	4.7	175.17	38.26	131.2	24.38	9.9
20251171	No	53	Male	18.5-23.9	Yes	No	Yes	No	No	Yes	No	No	Lumbar spine	High-energy injury	Internal Fixation	210	340	No	B	≤72h	1.3	11.6	20.8	5.5	305.56	32.36	100	42.6	12.2
20251172	No	49	Female	18.5-23.9	No	Yes	No	No	Yes	No	No	No	Lumbar spine	High-energy injury	Internal Fixation	77	170	No	D	≤72h	0.3	12.2	37.6	3.6	449.31	33.62	105.5	13.45	14.8
20251173	No	53	Female	18.5-23.9	No	No	Yes	No	No	No	No	No	Cervical spine	Low-energy injury	Internal Fixation	160	280	No	E	≤72h	1.7	14	26.7	4.8	441.26	40.51	108.4	44.34	9.5
20251174	No	73	Male	24.0-27.9	No	No	No	No	No	No	No	No	Cervical spine	High-energy injury	Internal Fixation	160	140	No	D	＞72h	1.7	10.4	21.6	5.1	338.97	35.71	101.3	8.31	9.7
20251175	Yes	66	Male	24.0-27.9	No	No	No	Yes	No	No	No	No	Thoracic spine	Low-energy injury	Internal Fixation	183	220	No	A	＞72h	3.9	11.8	20.9	4.5	328.1	37.2	125.7	27.98	8.2
20251176	No	53	Male	18.5-23.9	Yes	No	No	No	No	No	No	No	Thoracic spine	High-energy injury	Internal Fixation	143	220	No	D	≤72h	1.6	12.5	22.7	3	282.45	34.1	102.4	20.64	10.7
20251177	No	53	Male	18.5-23.9	Yes	No	No	No	No	No	No	No	Thoracic spine	High-energy injury	Internal Fixation	143	220	No	D	≤72h	1.6	12.5	22.7	3	282.45	34.1	102.4	20.64	10.7
20251178	No	85	Male	18.5-23.9	No	No	No	Yes	No	No	No	No	Thoracic spine	High-energy injury	Internal Fixation	125	180	No	D	≤72h	1.9	10.7	30.2	4	223.45	28.25	101.1	23.17	11.5
20251179	No	49	Male	24.0-27.9	No	No	No	No	No	No	No	No	Lumbar spine	High-energy injury	Internal Fixation	86	160	No	E	≤72h	0.9	10.4	26.6	2.9	170.22	33.38	103.3	27.88	12.7
20251180	No	61	Male	24.0-27.9	Yes	No	No	No	No	No	No	No	Thoracic spine	High-energy injury	Internal Fixation	114	210	No	E	≤72h	2	10.2	28.8	3.2	369.12	37.87	98.7	16.52	14.4
20251181	Yes	47	Male	18.5-23.9	No	No	No	No	Yes	No	No	No	Thoracic spine	Low-energy injury	Internal Fixation	73	120	No	D	＞72h	6.7	13.6	22.9	5.5	190.14	40.35	127.1	7.81	8.7
20251182	No	50	Male	≥28.0	No	No	No	Yes	No	No	No	No	Thoracic spine	High-energy injury	Internal Fixation	79	140	No	E	≤72h	1.2	10.6	34.9	5.2	178.53	29.31	124.2	42.48	8.1
20251183	No	42	Male	18.5-23.9	No	No	No	No	No	No	No	No	Lumbar spine	Low-energy injury	Internal Fixation	170	290	No	E	＞72h	1.5	14.4	40.4	3	301.57	29.7	89.9	39.9	9.9
20251184	No	32	Female	18.5-23.9	No	No	No	Yes	No	Yes	No	No	Lumbar spine	High-energy injury	Decompression Combined with Internal Fixation	198	300	Yes	C	＞72h	1.6	13.9	41.1	5	301.35	30.17	119.1	34.54	10.2
20251185	No	60	Male	24.0-27.9	No	No	No	No	No	No	No	No	Lumbar spine	High-energy injury	Decompression Combined with Internal Fixation	94	220	No	E	≤72h	2.4	13.6	23.7	3.9	379.52	37.47	86.2	14.34	10.2
20251186	No	47	Female	24.0-27.9	No	No	No	Yes	Yes	No	No	No	Cervical spine	High-energy injury	Internal Fixation	77	150	No	E	＞72h	2.3	12.7	39.2	6.4	330.49	36.53	122.4	39.39	11.3
20251187	No	55	Female	18.5-23.9	Yes	Yes	No	Yes	Yes	No	No	No	Cervical spine	Low-energy injury	Internal Fixation	112	290	Yes	A	≤72h	2.1	12.2	30.3	4.1	406.04	33.06	125.4	11.2	9.7
20251188	No	46	Female	24.0-27.9	No	Yes	No	Yes	No	No	No	No	Lumbar spine	High-energy injury	Internal Fixation	127	130	No	E	＞72h	2.1	12.6	24	4.4	310.18	36.28	111.9	18.13	13.6
20251189	No	51	Male	18.5-23.9	No	No	No	No	No	No	No	No	Thoracic spine	High-energy injury	Decompression Combined with Internal Fixation	182	480	Yes	C	≤72h	1.1	13.7	38.3	4.5	289.12	33.72	125	45.65	11.1
20251190	No	39	Male	18.5-23.9	No	No	No	No	No	No	No	No	Lumbar spine	High-energy injury	Internal Fixation	152	140	No	D	≤72h	0.9	13.4	24	4.9	382.27	39.08	129.2	45.58	10.6
20251191	No	43	Male	≤18.4	No	No	No	Yes	Yes	Yes	No	No	Lumbar spine	High-energy injury	Internal Fixation	132	280	Yes	D	≤72h	0.6	10	36	4.5	439.39	41.79	99.9	8.97	13.3
20251192	Yes	75	Male	≤18.4	No	No	No	Yes	No	No	No	Yes	Lumbar spine	Low-energy injury	Decompression Combined with Internal Fixation	199	360	Yes	A	＞72h	10.7	12.4	37.6	3.6	341.78	29.29	106.1	7.58	10.4
20251193	Yes	37	Female	18.5-23.9	No	No	No	No	Yes	No	Yes	No	Cervical spine	Low-energy injury	Internal Fixation	119	80	No	E	≤72h	5.3	11.3	29.6	3.5	285.97	32.85	94.1	36.52	12
20251194	No	75	Female	18.5-23.9	No	No	No	Yes	No	No	No	No	Thoracic spine	High-energy injury	Internal Fixation	139	130	No	E	≤72h	2.6	10.6	38.9	3.9	303.67	34.39	125.5	34.66	7.5
20251195	No	48	Male	18.5-23.9	No	No	No	No	No	No	No	No	Lumbar spine	Low-energy injury	Internal Fixation	170	90	No	A	≤72h	0.4	11.2	22	4.9	297.37	37.09	128	33.91	13.5
20251196	No	52	Female	24.0-27.9	No	No	No	No	No	No	No	No	Cervical spine	High-energy injury	Internal Fixation	123	170	No	E	≤72h	3.9	11.4	20.3	4.3	318.47	33.3	88.2	39.76	9.9
20251197	Yes	65	Female	18.5-23.9	No	No	No	No	No	No	No	No	Cervical spine	Low-energy injury	Internal Fixation	190	320	Yes	B	＞72h	5.5	11.3	25.2	5.5	416.2	30.2	107.2	28.81	10.5
20251198	No	64	Female	18.5-23.9	No	No	No	No	No	No	No	No	Lumbar spine	High-energy injury	Internal Fixation	143	230	No	E	≤72h	1.4	14	39.2	3.9	446.95	37.56	107.5	27.31	8.6
20251199	No	43	Male	18.5-23.9	No	No	No	No	No	No	No	No	Thoracic spine	Low-energy injury	Internal Fixation	132	250	No	C	≤72h	0.6	11.1	25.6	4.1	431.06	29.07	121.7	7.35	12.1
20251200	No	40	Female	24.0-27.9	Yes	Yes	No	Yes	No	No	No	No	Cervical spine	High-energy injury	Decompression Combined with Internal Fixation	149	340	Yes	C	≤72h	4.9	11.4	32.1	4.6	249.45	39.91	108.4	10.75	8
20251201	Yes	61	Male	18.5-23.9	No	No	No	Yes	No	No	Yes	Yes	Thoracic spine	High-energy injury	Internal Fixation	84	150	No	D	≤72h	7.7	12	24.7	6.5	226.18	29.24	101.9	10.71	7.3
20251202	No	73	Female	18.5-23.9	Yes	No	No	No	No	No	No	No	Thoracic spine	High-energy injury	Internal Fixation	116	160	No	E	≤72h	1.9	13.2	24.1	3.3	437.79	41	115.3	25.48	11.1
20251203	Yes	51	Female	≥28.0	Yes	No	No	No	Yes	No	No	Yes	Lumbar spine	Low-energy injury	Decompression Combined with Internal Fixation	170	300	No	A	＞72h	9.9	11.2	29.3	3.9	293.39	30.48	102	43.75	9.2
20251204	No	52	Female	≤18.4	No	No	No	No	No	Yes	No	No	Lumbar spine	High-energy injury	Internal Fixation	68	140	No	E	≤72h	1.6	10	36.1	4	311.01	39.88	114.4	26.86	10.1
20251205	Yes	67	Female	18.5-23.9	No	Yes	No	No	No	Yes	Yes	No	Lumbar spine	Low-energy injury	Internal Fixation	121	300	No	E	≤72h	0.9	11.6	19.2	3.7	330.09	39.2	117.5	6.87	7.1
20251206	No	40	Female	24.0-27.9	No	No	No	No	Yes	No	No	No	Cervical spine	High-energy injury	Internal Fixation	111	50	No	E	≤72h	0.9	14.3	37.6	5.1	342.24	40.04	129.3	13.33	8.2
20251207	No	17	Female	18.5-23.9	Yes	No	No	No	No	No	No	No	Lumbar spine	High-energy injury	Decompression Combined with Internal Fixation	182	360	Yes	A	≤72h	1.5	10.8	28.5	5.9	246.82	37.33	112	28.51	9.7
20251208	No	66	Male	≥28.0	Yes	No	No	Yes	No	No	No	No	Lumbar spine	High-energy injury	Internal Fixation	145	120	No	E	≤72h	1.5	13.8	41.8	3.9	238.63	31.32	117.1	40.63	10.7
20251209	No	65	Female	18.5-23.9	No	No	No	No	No	No	No	No	Lumbar spine	Low-energy injury	Decompression Combined with Internal Fixation	151	370	Yes	E	≤72h	1.3	11.4	28.9	4.4	218.22	28.12	126	40.58	14.6
20251210	Yes	44	Male	24.0-27.9	No	No	No	No	Yes	No	No	Yes	Lumbar spine	High-energy injury	Decompression Combined with Internal Fixation	249	430	No	D	＞72h	5.6	14	25.4	3.1	436.22	36.36	103.9	47.05	14.7
20251211	No	54	Male	18.5-23.9	No	Yes	No	No	No	No	No	No	Cervical spine	High-energy injury	Decompression Combined with Internal Fixation	195	250	No	D	≤72h	1.1	12.8	34.1	3.6	448.43	32.48	130.7	44.85	11
20251212	No	69	Male	18.5-23.9	Yes	No	No	Yes	No	No	Yes	No	Thoracic spine	Low-energy injury	Internal Fixation	80	90	No	D	＞72h	1.3	12.8	19.4	5.4	274.03	38.07	115.1	5.17	13.5
20251213	No	62	Male	24.0-27.9	No	Yes	No	No	No	No	No	Yes	Thoracic spine	High-energy injury	Decompression Combined with Internal Fixation	260	370	Yes	D	≤72h	5.1	14.3	29.8	3.9	321.3	38.69	100.1	35.04	13.4
20251214	No	49	Male	24.0-27.9	No	No	No	No	No	No	No	No	Thoracic spine	High-energy injury	Decompression Combined with Internal Fixation	128	300	No	E	≤72h	4.4	11.5	21	3.3	440.02	35.66	113.8	37.51	9.4
20251215	No	67	Male	18.5-23.9	No	Yes	No	No	No	No	No	No	Lumbar spine	High-energy injury	Decompression Combined with Internal Fixation	118	320	No	C	≤72h	0.3	10.8	34	4.1	422.48	41.22	94	16.35	11.6
20251216	No	54	Female	≥28.0	No	No	No	Yes	Yes	No	No	No	Cervical spine	High-energy injury	Internal Fixation	159	150	No	E	≤72h	4	13.8	42	5.9	308.04	35.24	130.6	47.39	13.3
20251217	No	30	Female	24.0-27.9	Yes	No	No	No	No	No	No	No	Thoracic spine	High-energy injury	Decompression Combined with Internal Fixation	151	250	Yes	D	＞72h	1.4	10.4	23.6	6.4	346.01	39.1	113.3	36.25	9.2
20251218	No	59	Male	24.0-27.9	No	No	No	No	Yes	No	No	No	Lumbar spine	High-energy injury	Decompression Combined with Internal Fixation	180	300	No	E	≤72h	1.6	11.1	21.6	5.5	350.09	32.41	131.8	17.97	13.2
20251219	No	49	Male	24.0-27.9	No	No	No	Yes	Yes	No	No	No	Cervical spine	Low-energy injury	Decompression Combined with Internal Fixation	216	330	Yes	E	≤72h	1.8	13.6	35.6	4	397.18	32.86	103.3	41.17	8.5
20251220	No	41	Female	18.5-23.9	No	No	No	No	Yes	No	No	No	Thoracic spine	High-energy injury	Decompression Combined with Internal Fixation	256	350	Yes	E	≤72h	0.9	12.2	19	3.2	370.41	37.32	98.5	40.86	13.1
20251221	No	25	Male	24.0-27.9	No	No	No	No	No	No	No	Yes	Lumbar spine	Low-energy injury	Internal Fixation	118	260	Yes	D	≤72h	2.8	12	18.4	5.3	445.4	33.89	112.3	46.42	7.1
20251222	Yes	62	Male	24.0-27.9	No	Yes	No	Yes	No	Yes	No	No	Thoracic spine	Low-energy injury	Internal Fixation	177	310	Yes	C	≤72h	2.2	13.2	38.8	5	424.69	29.65	86.6	18.01	11.7
20251223	Yes	57	Male	18.5-23.9	No	No	No	No	No	No	No	No	Thoracic spine	High-energy injury	Decompression Combined with Internal Fixation	126	290	No	A	＞72h	3.3	11.8	36.6	3.5	174.25	38.24	111.8	39.41	9.2
20251224	Yes	62	Male	24.0-27.9	Yes	No	No	No	No	No	Yes	No	Lumbar spine	Low-energy injury	Internal Fixation	117	90	No	A	＞72h	4.7	11.5	35.9	5.2	289.11	30.05	102.3	44.06	14.5
20251225	No	56	Male	18.5-23.9	No	Yes	No	No	No	Yes	No	No	Lumbar spine	High-energy injury	Internal Fixation	188	160	No	E	≤72h	0.9	12.8	37.4	4.6	257.68	34.34	88.1	28.43	7.7
20251226	No	17	Male	18.5-23.9	Yes	No	No	Yes	No	No	No	No	Cervical spine	High-energy injury	Decompression Combined with Internal Fixation	190	390	Yes	B	≤72h	1.4	14.1	36.6	4.3	421.81	34.27	131.4	27.26	10.4
20251227	Yes	35	Male	≤18.4	Yes	Yes	No	Yes	No	No	No	Yes	Cervical spine	Low-energy injury	Internal Fixation	99	210	No	E	≤72h	6.6	13.4	19.4	4.8	437.37	38.1	109.8	6.08	7.5
20251228	No	80	Female	18.5-23.9	Yes	No	No	Yes	Yes	No	No	No	Cervical spine	High-energy injury	Internal Fixation	88	270	No	D	≤72h	0.7	10.2	39.1	5.5	423.87	39.44	91.8	30.22	14.8
20251229	Yes	55	Female	18.5-23.9	No	No	No	No	No	No	No	Yes	Lumbar spine	High-energy injury	Decompression Combined with Internal Fixation	128	360	No	B	＞72h	6.2	11.5	31.8	4.6	367.95	39.59	98.5	43.6	14.4
20251230	No	50	Female	≤18.4	No	No	No	No	No	No	No	No	Lumbar spine	High-energy injury	Internal Fixation	83	50	No	E	≤72h	1.9	13.9	35.6	3.2	428.33	34.74	128.2	35.82	8.9
20251231	No	77	Male	18.5-23.9	Yes	No	No	Yes	No	No	No	No	Cervical spine	Low-energy injury	Decompression Combined with Internal Fixation	151	290	Yes	A	≤72h	0.5	10.9	36.5	3.7	396.62	36.35	86.3	25.88	11.4
20251232	No	17	Male	24.0-27.9	Yes	No	No	Yes	Yes	No	No	No	Thoracic spine	High-energy injury	Internal Fixation	125	50	No	D	≤72h	1.9	12.8	22.1	3.7	407.46	39.82	92.1	20.01	11.4
20251233	Yes	59	Male	24.0-27.9	No	Yes	No	No	No	No	No	Yes	Thoracic spine	High-energy injury	Internal Fixation	177	110	No	E	＞72h	9.9	12.6	38	2.6	258.75	39.36	97.7	11.25	10.8
20251234	Yes	63	Female	18.5-23.9	No	No	No	No	No	No	No	No	Thoracic spine	High-energy injury	Internal Fixation	130	160	No	B	＞72h	3.5	11.1	25.1	4.5	182.81	37.07	87.3	46.99	10.8
20251235	No	39	Male	18.5-23.9	No	Yes	No	No	No	No	No	No	Lumbar spine	High-energy injury	Internal Fixation	110	50	No	A	≤72h	2.5	14	18.7	5.2	257.98	30.45	91	25.89	7.5
20251236	No	52	Male	24.0-27.9	No	No	No	Yes	No	No	No	No	Thoracic spine	High-energy injury	Decompression Combined with Internal Fixation	104	350	Yes	C	≤72h	0.8	14.5	18.9	4.3	415.43	29.03	123.3	16.97	9.6
20251237	No	57	Male	24.0-27.9	No	No	No	Yes	No	No	Yes	No	Thoracic spine	High-energy injury	Internal Fixation	60	280	No	D	＞72h	0.4	10.4	26.7	3.8	336.37	31.53	98.5	40.43	8.1
20251238	No	49	Female	18.5-23.9	No	No	No	No	No	No	No	Yes	Cervical spine	High-energy injury	Internal Fixation	131	90	No	D	＞72h	7.5	12.1	26	5.7	298.06	38.86	123.5	28.89	11.7
20251239	No	58	Female	≤18.4	No	No	No	No	No	No	No	No	Lumbar spine	Low-energy injury	Internal Fixation	93	70	No	D	≤72h	2.1	13.1	37.6	6.2	440.69	37.27	120.2	8.16	8.1
20251240	No	50	Male	18.5-23.9	No	No	No	Yes	No	No	No	No	Lumbar spine	High-energy injury	Internal Fixation	140	260	No	E	＞72h	0.7	10.6	41.4	5	335.06	37.35	108.1	42.84	14.1
20251241	No	33	Male	18.5-23.9	No	Yes	No	No	No	No	No	Yes	Thoracic spine	Low-energy injury	Internal Fixation	113	200	No	D	＞72h	9	13.6	25.3	3.5	346.3	30.19	110.7	10.03	9.6
20251242	No	70	Female	18.5-23.9	No	No	No	Yes	Yes	No	No	No	Thoracic spine	High-energy injury	Decompression Combined with Internal Fixation	147	370	No	B	≤72h	1	12.5	28.3	5	206.91	34.15	94.4	24.79	14
20251243	Yes	57	Female	24.0-27.9	Yes	Yes	No	No	Yes	No	No	Yes	Thoracic spine	High-energy injury	Internal Fixation	131	150	No	E	＞72h	9.2	13.5	29.7	3.9	348.66	36.99	120.2	12.17	14.7
20251244	No	68	Female	≥28.0	Yes	No	No	No	No	No	No	No	Thoracic spine	High-energy injury	Internal Fixation	123	80	No	A	≤72h	6.1	12.5	19.6	4.1	350.2	35.61	87.8	28.94	12.3
20251245	No	52	Female	≥28.0	No	Yes	No	No	No	No	No	No	Cervical spine	High-energy injury	Internal Fixation	121	270	No	D	≤72h	2.7	14	29	4	238.51	28.57	93.8	9.67	13.8
20251246	No	57	Female	18.5-23.9	No	No	No	Yes	No	No	No	No	Thoracic spine	High-energy injury	Internal Fixation	109	190	No	D	≤72h	1.4	11.7	41.2	4.6	437.12	40.71	115.8	22.22	9.6
20251247	No	32	Male	≤18.4	No	No	No	No	No	No	No	No	Cervical spine	Low-energy injury	Internal Fixation	160	240	No	E	＞72h	2.4	13.4	41.9	5.4	300.24	28.13	122.6	6	10.9
20251248	No	70	Male	18.5-23.9	No	No	No	No	No	No	No	No	Lumbar spine	High-energy injury	Internal Fixation	60	190	No	E	≤72h	1.6	12.6	34.2	4.3	368.11	32.92	123.5	17.71	14.8
20251249	No	64	Male	18.5-23.9	No	No	No	No	No	No	No	No	Lumbar spine	High-energy injury	Internal Fixation	103	190	No	D	≤72h	1.1	10.8	35.1	3.9	360.16	39.88	89.7	6.57	7.7
20251250	No	66	Female	18.5-23.9	Yes	Yes	No	No	Yes	No	No	No	Cervical spine	Low-energy injury	Internal Fixation	85	80	No	A	≤72h	0.7	10.4	20.5	3.3	252.18	33.38	121.9	11.72	9.1
20251251	No	59	Female	18.5-23.9	Yes	No	No	No	No	No	No	No	Thoracic spine	High-energy injury	Internal Fixation	103	290	Yes	E	≤72h	1.9	12.8	35.7	4	187.3	40.86	95.6	32.88	14.7
20251252	Yes	49	Male	24.0-27.9	No	Yes	No	No	No	No	No	No	Thoracic spine	Low-energy injury	Internal Fixation	137	320	Yes	D	≤72h	3.2	14	38.6	3.7	310.97	28.03	97.1	7.93	7.9
20251253	Yes	61	Male	24.0-27.9	No	Yes	No	No	No	No	No	Yes	Thoracic spine	High-energy injury	Decompression Combined with Internal Fixation	121	190	No	B	＞72h	7.4	11.6	29.8	6.3	346.95	32.43	124.9	33.03	9.9
20251254	No	42	Male	≥28.0	No	No	Yes	No	No	No	No	No	Cervical spine	Low-energy injury	Internal Fixation	92	150	No	D	≤72h	3.8	11.7	25.7	3.3	421.92	38.89	109.9	19.46	11.9
20251255	No	73	Male	24.0-27.9	No	No	No	No	No	No	No	No	Lumbar spine	High-energy injury	Internal Fixation	124	170	No	E	≤72h	0.4	11.1	18.9	3.8	245.69	30.58	112.2	37.26	7.3
20251256	No	53	Female	18.5-23.9	No	No	No	No	No	No	Yes	No	Thoracic spine	Low-energy injury	Internal Fixation	133	150	No	D	＞72h	4.5	12.5	19.1	3	281.18	35.86	90	12.81	7.5
20251257	No	30	Male	≤18.4	No	No	No	Yes	No	No	No	No	Thoracic spine	Low-energy injury	Internal Fixation	94	130	No	E	≤72h	2.5	10.5	20.1	5.8	396.83	30.41	95.8	22.17	14.2
20251258	No	32	Male	24.0-27.9	Yes	No	No	No	No	No	No	No	Thoracic spine	Low-energy injury	Internal Fixation	139	120	No	A	≤72h	2	13.6	20.5	6.6	206.22	38.08	104.8	21.9	11.7
20251259	No	45	Male	24.0-27.9	No	No	No	No	No	No	No	No	Cervical spine	Low-energy injury	Internal Fixation	106	290	No	D	≤72h	1.2	11.9	31.4	4.7	199.95	32.27	120.4	45.49	14.3
20251260	No	61	Male	≥28.0	No	No	No	No	Yes	No	No	No	Cervical spine	High-energy injury	Decompression Combined with Internal Fixation	155	480	Yes	C	≤72h	1.1	11.2	36.6	4.3	190.4	28.91	92	34.64	14.8
20251261	No	77	Male	18.5-23.9	No	Yes	No	Yes	No	No	No	No	Lumbar spine	High-energy injury	Internal Fixation	81	220	No	D	＞72h	3.5	13.2	31.6	4.2	354.72	31.48	130.9	42.37	12.2
20251262	No	55	Female	≥28.0	No	No	No	Yes	No	No	No	No	Cervical spine	High-energy injury	Internal Fixation	101	190	No	D	＞72h	0.3	11.2	30.4	5	153.43	38.15	112.7	25.55	9.7
20251263	No	32	Female	≤18.4	No	No	No	Yes	No	No	No	No	Lumbar spine	High-energy injury	Internal Fixation	138	200	No	D	≤72h	3.3	12.7	31.3	3.8	307.81	36.42	86.1	35.36	10.7
20251264	No	45	Male	18.5-23.9	Yes	No	No	No	No	No	No	No	Cervical spine	High-energy injury	Internal Fixation	160	100	No	E	≤72h	0.6	12.3	18.5	4.2	325.58	28.17	93.7	25.07	11.7
20251265	No	60	Male	18.5-23.9	Yes	Yes	No	No	No	No	No	No	Cervical spine	Low-energy injury	Internal Fixation	260	210	No	D	≤72h	0.9	11.7	31.1	4	182.6	34.19	88.3	43.07	11.1
20251266	No	71	Male	≥28.0	No	No	Yes	No	No	No	No	No	Lumbar spine	High-energy injury	Internal Fixation	149	160	No	D	＞72h	4	12.7	24.3	4.2	322.79	33.97	110.6	18.18	10.9
20251267	No	48	Male	18.5-23.9	Yes	Yes	Yes	No	No	No	No	No	Thoracic spine	High-energy injury	Internal Fixation	62	90	No	E	≤72h	0.4	14	34.2	5.2	339.6	40.89	88.3	33.53	10.9
20251268	No	38	Female	24.0-27.9	No	No	No	Yes	No	No	No	No	Thoracic spine	High-energy injury	Internal Fixation	117	220	No	E	≤72h	1.7	13.3	21.3	5.6	337.69	34.81	126.6	46.47	7.1
20251269	No	63	Male	24.0-27.9	No	Yes	No	No	No	No	No	No	Cervical spine	High-energy injury	Internal Fixation	114	280	Yes	E	≤72h	1.7	13.8	26.5	3.1	254.95	40.38	98.4	14.5	10.5
20251270	No	85	Female	24.0-27.9	No	No	No	No	No	No	Yes	No	Thoracic spine	High-energy injury	Internal Fixation	130	280	No	E	＞72h	1	14.4	23.7	3.3	252.34	36.71	92.8	17.24	12.8
20251271	No	58	Male	24.0-27.9	No	No	No	No	No	No	No	No	Thoracic spine	High-energy injury	Internal Fixation	163	180	No	E	≤72h	5.6	13.5	39.4	4.4	358.74	29.29	92.1	23.88	13.5
20251272	No	33	Male	24.0-27.9	No	Yes	No	Yes	No	No	No	No	Lumbar spine	High-energy injury	Internal Fixation	147	120	No	E	≤72h	3.3	10.5	19.4	3.6	256.79	41.62	95.5	12.79	7.1
20251273	No	49	Male	18.5-23.9	No	No	No	No	No	No	No	No	Lumbar spine	Low-energy injury	Internal Fixation	164	290	Yes	D	≤72h	0.6	10.7	39.4	5.5	338.09	35.59	116.1	47.91	14.1
20251274	No	38	Male	24.0-27.9	No	No	No	No	Yes	No	No	No	Lumbar spine	High-energy injury	Internal Fixation	94	90	No	E	≤72h	0.4	13.4	40.4	2.5	375.05	30.59	94.3	30.98	7.1
20251275	Yes	70	Female	18.5-23.9	No	No	No	No	No	No	No	No	Thoracic spine	Low-energy injury	Internal Fixation	129	210	No	A	≤72h	6.8	14.1	21.5	5.3	229.69	28.83	107.1	31.2	10.1
20251276	No	26	Male	18.5-23.9	No	No	No	No	Yes	No	No	No	Thoracic spine	High-energy injury	Internal Fixation	70	160	No	E	≤72h	5	12.1	24.6	4.6	255.55	35.64	131.8	36.09	12.7
20251277	No	44	Male	≤18.4	No	No	No	Yes	No	No	No	No	Thoracic spine	Low-energy injury	Decompression Combined with Internal Fixation	176	460	No	D	≤72h	5.8	10.9	18.7	4	419.33	39.56	114.2	5.35	14.4
20251278	No	39	Male	18.5-23.9	No	No	No	Yes	No	No	No	No	Thoracic spine	High-energy injury	Internal Fixation	129	190	No	D	≤72h	1.3	11.4	21.7	4.3	185.97	39.12	112.4	47.93	11.9
20251279	Yes	76	Male	18.5-23.9	Yes	Yes	No	No	No	No	No	No	Cervical spine	High-energy injury	Internal Fixation	147	110	No	E	≤72h	1.2	10.7	41.3	4.5	151.08	34.49	104.2	12.68	14.7
20251280	Yes	54	Female	24.0-27.9	No	No	No	No	No	No	No	Yes	Lumbar spine	High-energy injury	Decompression Combined with Internal Fixation	201	300	No	B	≤72h	15	10.4	32.3	3.2	230.94	38.87	98.4	25.61	14.5
20251281	No	52	Female	18.5-23.9	No	No	No	No	No	No	Yes	No	Cervical spine	Low-energy injury	Internal Fixation	130	290	No	E	＞72h	6.3	13	38.7	5	167.26	34.94	112.9	14.86	11.7
20251282	No	36	Female	18.5-23.9	Yes	No	No	No	No	No	No	No	Thoracic spine	High-energy injury	Internal Fixation	127	280	No	C	≤72h	2.9	12.5	39	5	187.8	36.48	126.9	5.95	11.3
20251283	No	37	Male	18.5-23.9	Yes	No	No	No	No	No	No	No	Cervical spine	High-energy injury	Internal Fixation	109	210	No	D	≤72h	3.3	13.3	22.7	4.2	255.67	36.09	102.1	7.25	13.7
20251284	No	28	Male	24.0-27.9	No	No	No	Yes	Yes	No	No	No	Lumbar spine	High-energy injury	Internal Fixation	98	90	No	E	≤72h	1	13.1	39.3	2.9	397.81	38.08	93.5	32.35	9.7
20251285	No	51	Female	24.0-27.9	Yes	No	No	No	No	No	No	No	Lumbar spine	High-energy injury	Internal Fixation	121	160	No	C	≤72h	1.3	14.2	38.5	2.4	425.55	39.63	98.8	35.56	7.5
20251286	No	51	Female	24.0-27.9	Yes	No	No	No	No	No	No	No	Lumbar spine	High-energy injury	Internal Fixation	136	160	No	E	≤72h	5.4	12.2	41.2	5.4	291.42	32.74	87.2	45.6	12.3
20251287	No	40	Male	24.0-27.9	No	Yes	No	No	No	No	No	No	Lumbar spine	Low-energy injury	Internal Fixation	122	200	Yes	D	＞72h	1.1	10.9	37.6	2.3	247.14	35.41	104.9	29.99	8.5
20251288	No	52	Male	18.5-23.9	No	Yes	No	No	No	No	No	No	Thoracic spine	Low-energy injury	Internal Fixation	118	120	No	D	≤72h	1.2	14	39.9	4.4	276.9	32.3	127.4	14.68	9.9
20251289	No	39	Female	18.5-23.9	No	No	No	No	No	No	No	No	Cervical spine	High-energy injury	Internal Fixation	109	270	No	E	≤72h	1.6	10.9	25.1	4.7	200.16	32.57	108.3	43.34	8.6
20251290	Yes	72	Female	≤18.4	No	No	No	Yes	No	No	No	No	Lumbar spine	Low-energy injury	Internal Fixation	227	160	No	A	＞72h	3.4	13.3	18.6	4	325.51	28.6	102.3	17.13	9.7
20251291	No	67	Male	18.5-23.9	No	No	No	No	No	No	No	No	Lumbar spine	Low-energy injury	Internal Fixation	125	280	No	D	≤72h	3.6	10.5	22.5	3.4	273.1	30.87	115.5	37.23	14.9
20251292	No	60	Male	≥28.0	No	No	No	No	No	No	No	No	Thoracic spine	Low-energy injury	Internal Fixation	87	270	Yes	D	＞72h	0.3	12.7	25.7	3.7	384.02	41.86	110.2	45.42	13.9
20251293	No	67	Male	18.5-23.9	No	No	No	No	No	No	No	No	Thoracic spine	Low-energy injury	Decompression Combined with Internal Fixation	163	400	Yes	E	≤72h	1.2	13.6	20.8	4.6	273.19	28.76	112.4	43.26	9.7
20251294	No	52	Male	24.0-27.9	Yes	Yes	No	No	No	No	No	No	Lumbar spine	High-energy injury	Internal Fixation	111	190	No	D	≤72h	2.5	14.3	28.5	4.7	359.63	28.1	89.5	46.55	12.2
20251295	No	50	Male	18.5-23.9	No	Yes	No	No	No	No	No	No	Lumbar spine	Low-energy injury	Internal Fixation	134	170	No	D	≤72h	1.1	11.6	22.5	3.5	150.22	32.97	118.4	31.39	7.9
20251296	No	58	Male	24.0-27.9	Yes	Yes	No	No	No	No	No	No	Thoracic spine	High-energy injury	Internal Fixation	61	220	No	D	≤72h	2.5	12.1	38.8	5.8	326.67	35.09	103.9	46.55	10.7
20251297	No	45	Male	24.0-27.9	No	No	No	Yes	No	No	No	No	Lumbar spine	Low-energy injury	Internal Fixation	128	270	No	E	≤72h	1.1	10.2	39.2	2.7	185.27	28.66	90.2	7.58	14
20251298	No	66	Female	≤18.4	No	No	No	No	No	No	No	No	Thoracic spine	High-energy injury	Decompression Combined with Internal Fixation	149	440	Yes	B	≤72h	0.4	12	35.6	5.2	229.11	33.51	90.1	12.99	10
20251299	Yes	62	Male	24.0-27.9	Yes	No	No	Yes	No	No	No	No	Lumbar spine	Low-energy injury	Internal Fixation	113	170	No	C	＞72h	3.9	11.9	39	4.9	329.9	35.82	105.7	22.77	10.3
20251300	No	17	Male	≤18.4	No	No	No	No	No	No	No	No	Lumbar spine	Low-energy injury	Internal Fixation	105	260	Yes	A	≤72h	0.3	13.1	35.2	3.7	386.07	41.67	125.8	19.44	8.1
20251301	No	30	Male	24.0-27.9	No	No	No	No	No	No	No	No	Thoracic spine	High-energy injury	Internal Fixation	168	180	No	E	≤72h	3.1	13.9	35.4	3	197.92	29.05	86.9	12.49	12.2
20251302	No	67	Male	18.5-23.9	No	Yes	Yes	No	No	No	Yes	No	Lumbar spine	High-energy injury	Internal Fixation	129	120	No	E	≤72h	2.6	12.9	24.6	4.9	417.41	32.02	130.9	46.06	14.6
20251303	Yes	75	Male	≥28.0	No	No	No	No	Yes	No	No	No	Thoracic spine	High-energy injury	Internal Fixation	187	250	No	B	＞72h	5.4	13.8	20.7	4.4	386.71	31.74	129.3	35.47	12.1
20251304	No	30	Female	18.5-23.9	No	No	No	No	No	No	No	No	Lumbar spine	High-energy injury	Decompression Combined with Internal Fixation	227	440	No	C	≤72h	1	11.9	18	3.2	271.6	30.08	125.3	37.47	14
20251305	Yes	75	Female	≤18.4	No	No	No	No	No	No	No	No	Lumbar spine	High-energy injury	Internal Fixation	135	300	No	E	≤72h	0.3	10.3	40.4	5.1	286.15	30.01	98.3	35.99	14.1
20251306	No	54	Male	18.5-23.9	Yes	Yes	No	No	No	No	No	No	Thoracic spine	High-energy injury	Internal Fixation	179	130	No	E	≤72h	2.1	10.9	23.9	3.9	296.74	39.56	92.8	18.41	14.1
20251307	No	52	Male	24.0-27.9	No	No	Yes	Yes	No	No	No	No	Lumbar spine	High-energy injury	Internal Fixation	153	150	No	E	≤72h	1.1	11.8	38.6	3.5	168.06	41.65	125.7	44.61	11.5
20251308	No	43	Female	18.5-23.9	No	No	No	No	No	No	No	No	Lumbar spine	High-energy injury	Internal Fixation	122	110	No	D	≤72h	1	10.3	36.7	5.9	263.99	33.74	104.8	8.17	12.4
20251309	No	43	Male	18.5-23.9	No	No	No	No	No	No	No	No	Lumbar spine	Low-energy injury	Decompression Combined with Internal Fixation	90	400	No	E	＞72h	0.7	11.7	28	5.3	169.16	30.1	91	18.08	13.9
20251310	No	47	Female	24.0-27.9	No	Yes	No	No	No	No	No	No	Cervical spine	High-energy injury	Decompression Combined with Internal Fixation	154	420	Yes	B	≤72h	1.4	11.4	29.7	4.6	339.89	39.83	108.8	26.85	7
20251311	No	37	Female	18.5-23.9	No	No	No	No	Yes	Yes	No	No	Thoracic spine	High-energy injury	Decompression Combined with Internal Fixation	157	410	Yes	E	≤72h	1.2	11.7	38.1	4.4	437.41	33.3	121.3	28.32	11.4
20251312	No	47	Female	24.0-27.9	No	No	Yes	No	No	Yes	No	No	Lumbar spine	High-energy injury	Internal Fixation	120	80	No	E	≤72h	2.8	11.2	32.5	5.4	323.11	33.66	110.6	21.5	13.5
20251313	No	69	Female	18.5-23.9	Yes	No	No	No	No	No	No	No	Lumbar spine	High-energy injury	Internal Fixation	101	110	No	D	≤72h	4.1	13.9	31.7	4.8	224.44	41.46	92	26.17	9.7
20251314	No	61	Male	24.0-27.9	No	No	No	No	No	No	No	Yes	Lumbar spine	Low-energy injury	Internal Fixation	99	290	Yes	E	≤72h	0.7	14	18.9	4.5	190.62	35.82	128.7	34.03	10.5
20251315	No	56	Male	18.5-23.9	No	No	No	No	No	No	No	No	Lumbar spine	High-energy injury	Decompression Combined with Internal Fixation	233	490	No	D	≤72h	4.3	10.1	28.4	3.8	387.89	41.86	99.6	28.3	10.9
20251316	Yes	37	Female	24.0-27.9	No	No	No	Yes	No	No	No	No	Thoracic spine	Low-energy injury	Internal Fixation	100	250	No	D	＞72h	1.5	10.1	20.9	3.5	159.95	37.98	117.2	30.36	9.7
20251317	No	70	Male	24.0-27.9	No	No	No	Yes	No	No	No	No	Lumbar spine	High-energy injury	Decompression Combined with Internal Fixation	185	280	Yes	D	≤72h	0.3	13.1	28.6	5.5	326.69	32.78	89.6	10.01	14.5
20251318	No	72	Male	24.0-27.9	No	No	No	No	No	No	No	No	Thoracic spine	Low-energy injury	Decompression Combined with Internal Fixation	192	460	No	B	≤72h	1.8	12.9	23.3	2.2	433.32	32.2	109.7	21.9	10.7
20251319	No	50	Male	24.0-27.9	No	Yes	No	No	No	No	No	No	Lumbar spine	Low-energy injury	Internal Fixation	70	150	No	E	≤72h	0.5	12.6	22.1	4.2	358.89	31.01	101.8	24.37	14
20251320	No	30	Male	24.0-27.9	No	No	No	No	Yes	No	Yes	No	Thoracic spine	High-energy injury	Decompression Combined with Internal Fixation	227	210	No	C	≤72h	2.1	10.6	33.6	5	268.16	35.02	126.3	21.74	12.4
20251321	No	49	Male	18.5-23.9	Yes	Yes	No	Yes	No	No	No	No	Lumbar spine	Low-energy injury	Internal Fixation	85	260	Yes	D	≤72h	4.3	13.5	31.7	2.6	166.85	39.69	121.2	11.06	11.1
20251322	Yes	43	Female	24.0-27.9	No	No	No	Yes	Yes	No	No	No	Lumbar spine	High-energy injury	Decompression Combined with Internal Fixation	168	370	Yes	E	≤72h	6.8	12.9	41.7	5.1	217.25	31.82	118.8	11.47	14.4
20251323	No	45	Male	≥28.0	No	No	No	Yes	No	No	No	No	Lumbar spine	High-energy injury	Internal Fixation	106	210	No	E	≤72h	1.3	10.4	29.1	4.6	241.99	29.49	86.7	19.8	13.8
20251324	No	49	Male	≤18.4	No	No	No	No	No	No	No	No	Lumbar spine	High-energy injury	Internal Fixation	170	270	No	B	≤72h	0.8	12.9	19.9	5.4	405.36	38.78	98.6	37.06	10.9
20251325	No	29	Male	18.5-23.9	No	Yes	No	Yes	No	Yes	No	No	Cervical spine	Low-energy injury	Decompression Combined with Internal Fixation	200	370	Yes	E	＞72h	0.5	14.2	41	4.2	342.77	35.22	132	41.1	14.3
20251326	No	49	Male	18.5-23.9	No	No	No	Yes	No	No	No	No	Lumbar spine	High-energy injury	Internal Fixation	129	230	Yes	D	≤72h	4.5	13.5	20	4	439.21	41.59	106.4	13.45	8.5
20251327	No	76	Male	18.5-23.9	Yes	No	No	No	No	No	No	No	Lumbar spine	High-energy injury	Internal Fixation	140	200	No	E	≤72h	1.8	10.8	23.7	2.9	312.87	36.31	90.3	7.03	11.5
20251328	No	72	Male	24.0-27.9	No	No	No	Yes	No	No	No	No	Thoracic spine	High-energy injury	Internal Fixation	138	220	No	D	≤72h	4.4	10.2	34.6	5.3	341.31	28.27	131.8	22.97	7.4
20251329	No	39	Male	18.5-23.9	No	No	No	No	No	No	No	No	Lumbar spine	Low-energy injury	Internal Fixation	61	290	No	E	＞72h	3.8	12.2	19	4.1	280.36	35.49	121.4	19.51	12.5
20251330	No	74	Female	18.5-23.9	No	Yes	No	No	No	No	No	No	Lumbar spine	High-energy injury	Decompression Combined with Internal Fixation	173	480	Yes	C	≤72h	2.7	10.9	19.5	3.8	400.42	29.48	88.1	32.23	9
20251331	No	62	Male	24.0-27.9	No	No	Yes	Yes	No	No	No	No	Cervical spine	Low-energy injury	Internal Fixation	143	270	No	A	≤72h	2.3	13.7	30.1	5.3	259.07	33.36	95.4	10.73	13.3
20251332	No	40	Female	18.5-23.9	No	No	Yes	No	Yes	No	No	No	Cervical spine	Low-energy injury	Decompression Combined with Internal Fixation	145	410	No	C	≤72h	6.4	11.1	24.5	3.4	175.98	40.46	95.4	8.85	12.1
20251333	No	51	Female	18.5-23.9	No	No	No	No	Yes	No	No	No	Thoracic spine	Low-energy injury	Internal Fixation	92	160	No	D	≤72h	1.3	13.1	24.2	4.4	263.79	37.46	128.5	36.76	11.9
20251334	No	53	Female	18.5-23.9	No	No	No	Yes	No	No	No	No	Lumbar spine	Low-energy injury	Internal Fixation	73	290	No	E	≤72h	0.7	10.9	33.5	4.2	395	29.68	125.8	31.48	10
20251335	No	66	Male	≥28.0	No	No	No	No	No	No	No	No	Thoracic spine	Low-energy injury	Internal Fixation	116	120	No	E	≤72h	0.7	14	18.8	4.8	358.49	35.66	124.1	17.69	13.2
20251336	Yes	23	Male	≥28.0	Yes	No	No	No	No	Yes	No	No	Lumbar spine	High-energy injury	Internal Fixation	198	260	Yes	A	＞72h	2.5	10.4	38.6	4.3	392.33	33.33	91	33.53	9.6
20251337	No	38	Female	18.5-23.9	No	No	No	No	No	No	No	No	Lumbar spine	High-energy injury	Internal Fixation	82	290	Yes	E	≤72h	0.6	13	27.2	3	384.4	38.2	125.9	35.86	7.1
20251338	Yes	73	Male	24.0-27.9	Yes	Yes	No	No	No	No	No	No	Lumbar spine	High-energy injury	Internal Fixation	116	220	No	B	＞72h	5.6	10.8	29.2	3.2	385.87	37.15	125.2	9.54	14.5
20251339	No	40	Male	24.0-27.9	No	Yes	No	No	No	No	No	No	Lumbar spine	High-energy injury	Internal Fixation	84	80	No	A	≤72h	1.1	11.1	18.7	2.7	296.66	40.22	124	20.25	11.6
20251340	Yes	69	Female	24.0-27.9	No	No	No	No	No	No	No	Yes	Cervical spine	High-energy injury	Decompression Combined with Internal Fixation	236	380	Yes	E	＞72h	10	10.8	31.5	5.7	195.36	34.08	87.8	33.29	13.2
20251341	Yes	47	Female	≤18.4	No	No	No	No	Yes	No	No	No	Lumbar spine	Low-energy injury	Internal Fixation	84	80	No	E	＞72h	1.2	11.3	37.3	4.3	169.08	35.07	86.5	36.23	12.9
20251342	Yes	50	Female	24.0-27.9	No	Yes	No	No	No	Yes	No	No	Lumbar spine	High-energy injury	Decompression Combined with Internal Fixation	214	260	Yes	E	＞72h	4.1	10.1	27.9	6.1	364.15	38.32	94.3	40.25	8.2
20251343	No	54	Female	24.0-27.9	Yes	Yes	No	Yes	No	No	No	No	Cervical spine	High-energy injury	Decompression Combined with Internal Fixation	216	240	No	C	≤72h	1.1	12.2	26.7	5	317.12	37.46	87.8	25.57	8.3
20251344	No	50	Female	≥28.0	No	Yes	No	No	No	Yes	No	No	Thoracic spine	Low-energy injury	Decompression Combined with Internal Fixation	157	450	Yes	D	≤72h	1.1	10.7	36.6	5.7	211.09	34.35	104.6	30.97	7.5
20251345	No	58	Male	18.5-23.9	Yes	No	No	Yes	No	No	No	No	Lumbar spine	Low-energy injury	Internal Fixation	91	290	No	C	＞72h	2.4	13.5	21.3	3.7	320.09	40.52	98	31.36	7.1
20251346	Yes	53	Male	24.0-27.9	Yes	No	No	No	No	No	No	Yes	Cervical spine	High-energy injury	Internal Fixation	178	140	No	C	≤72h	1.9	11.7	31.6	3.3	373.42	35.73	102	22.91	10.5
20251347	Yes	65	Female	≥28.0	No	No	No	No	No	No	No	No	Lumbar spine	Low-energy injury	Internal Fixation	162	280	Yes	C	≤72h	5.3	12.6	18.9	5.2	151.39	38.2	103.5	19.38	9.7
20251348	No	63	Female	18.5-23.9	No	No	No	No	Yes	No	No	No	Thoracic spine	High-energy injury	Internal Fixation	114	90	No	D	＞72h	2.6	10.7	42	2.6	415.95	28.84	110.9	10.7	7.7
20251349	No	60	Female	18.5-23.9	No	Yes	No	No	No	No	No	No	Lumbar spine	High-energy injury	Decompression Combined with Internal Fixation	168	410	Yes	E	≤72h	1.3	14.3	37.5	3.8	201.25	39.22	123.1	28.6	10.4
20251350	No	64	Male	≥28.0	No	Yes	No	No	Yes	No	No	No	Lumbar spine	Low-energy injury	Internal Fixation	122	80	No	D	≤72h	5.2	11.1	33.3	4.1	383.29	38.85	101.9	41.76	8.5
20251351	Yes	59	Male	18.5-23.9	No	No	No	No	No	Yes	No	No	Lumbar spine	High-energy injury	Internal Fixation	171	90	No	A	≤72h	6.4	12	19.5	4.8	360.72	36.92	122.9	40.73	8.9
20251352	No	58	Female	24.0-27.9	No	No	No	Yes	No	No	No	No	Lumbar spine	Low-energy injury	Internal Fixation	146	120	No	A	≤72h	0.7	12.8	37.9	5	425.98	29.9	90.9	41.62	10.9
20251353	No	21	Female	24.0-27.9	No	No	Yes	Yes	No	No	No	No	Thoracic spine	High-energy injury	Internal Fixation	94	280	No	D	≤72h	1.9	10.7	19	4.2	179.39	41.33	105.6	22.51	9
20251354	No	43	Male	18.5-23.9	Yes	No	No	No	Yes	No	No	No	Thoracic spine	High-energy injury	Decompression Combined with Internal Fixation	203	430	Yes	A	≤72h	1.1	14.4	28.4	5.1	274.1	28.61	93.9	28.03	10.3
20251355	Yes	40	Female	≤18.4	No	No	No	No	No	No	No	No	Cervical spine	Low-energy injury	Internal Fixation	91	130	No	E	＞72h	0.9	13.1	38.8	2.6	251.03	38.25	106.4	23.06	13.6
20251356	Yes	64	Male	18.5-23.9	No	No	No	No	No	No	No	Yes	Thoracic spine	High-energy injury	Internal Fixation	104	230	No	E	≤72h	14.7	12.1	19.8	3.8	292.57	37.39	117.2	30.39	11.7
20251357	No	43	Female	18.5-23.9	Yes	No	Yes	No	No	No	Yes	No	Lumbar spine	High-energy injury	Internal Fixation	139	240	No	E	≤72h	1.7	11.3	28.4	4.4	332.51	28.53	91.5	18.99	11
20251358	No	44	Female	18.5-23.9	No	Yes	No	No	Yes	No	No	Yes	Lumbar spine	High-energy injury	Internal Fixation	100	70	No	A	≤72h	1.6	14	41.3	3.3	358	40.76	103.3	37.53	12.5
20251359	No	56	Male	24.0-27.9	Yes	No	No	Yes	No	No	Yes	Yes	Lumbar spine	High-energy injury	Internal Fixation	160	180	No	E	≤72h	4.2	10.8	41.9	5.1	206.41	40.42	128.7	12.82	9.6
20251360	No	30	Male	18.5-23.9	Yes	No	No	No	No	No	No	No	Thoracic spine	High-energy injury	Decompression Combined with Internal Fixation	158	230	No	C	＞72h	2.8	14.5	29.1	2.7	262.85	39.82	110.1	15.01	12.5
20251361	No	27	Male	24.0-27.9	No	No	No	No	No	No	No	No	Thoracic spine	High-energy injury	Internal Fixation	129	270	No	E	＞72h	0.6	10.2	31.5	4	171.04	30.82	122.2	33.97	10.3
20251362	No	45	Female	18.5-23.9	No	No	No	No	No	No	No	No	Lumbar spine	High-energy injury	Internal Fixation	128	300	Yes	E	＞72h	0.7	11.9	25.6	3.5	441.51	28.84	114.3	39.43	11.9
20251363	No	64	Male	18.5-23.9	No	No	No	No	No	No	No	No	Lumbar spine	High-energy injury	Internal Fixation	114	210	No	E	≤72h	1.6	11.6	23.4	4.6	163.77	34.71	98	18.72	10.6
20251364	No	50	Female	24.0-27.9	Yes	No	No	No	No	No	No	No	Cervical spine	Low-energy injury	Internal Fixation	121	190	No	E	≤72h	2.3	12.8	21.7	3.1	222.07	34.54	88.4	6.02	8.6
20251365	No	53	Female	24.0-27.9	No	Yes	No	No	No	No	No	No	Thoracic spine	Low-energy injury	Internal Fixation	128	90	No	E	≤72h	1.6	11	30.1	5.6	168.42	35.76	99.5	9.46	7.3
20251366	No	58	Male	18.5-23.9	No	No	No	Yes	No	No	No	No	Lumbar spine	High-energy injury	Internal Fixation	131	220	No	D	≤72h	2.4	13.7	27.1	3.5	204.25	29.72	113.5	11.39	14
20251367	No	43	Female	24.0-27.9	Yes	Yes	No	No	No	No	No	No	Cervical spine	Low-energy injury	Internal Fixation	99	60	No	D	＞72h	1.6	10.4	38.6	5.3	220.42	41.26	104.4	25.45	13
20251368	Yes	62	Female	18.5-23.9	No	No	No	No	No	Yes	No	No	Lumbar spine	High-energy injury	Decompression Combined with Internal Fixation	181	480	No	E	＞72h	1.4	12	24.6	4	392.58	35.14	111.1	37.4	13.2
20251369	Yes	57	Female	18.5-23.9	No	No	No	No	No	No	Yes	No	Lumbar spine	High-energy injury	Internal Fixation	157	310	No	E	＞72h	3.4	13	21.4	5.1	220.23	29.27	112.7	8.23	14.6
20251370	No	70	Female	≥28.0	No	No	No	Yes	No	No	No	No	Lumbar spine	Low-energy injury	Internal Fixation	103	120	No	E	＞72h	3.2	12	23.5	2.5	174.24	30.3	97.2	32.11	12.6
20251371	No	48	Female	24.0-27.9	No	No	No	No	Yes	No	No	No	Cervical spine	Low-energy injury	Decompression Combined with Internal Fixation	232	470	Yes	C	≤72h	0.6	14.2	25.1	4.5	249.08	33.04	91.8	40.16	8.5
20251372	No	38	Male	18.5-23.9	Yes	Yes	No	No	No	No	No	No	Cervical spine	Low-energy injury	Internal Fixation	127	120	No	E	≤72h	1.3	10.8	36.8	5.2	378.86	33.12	109.5	41.96	14.6
20251373	No	41	Female	18.5-23.9	No	No	No	No	No	No	No	No	Lumbar spine	Low-energy injury	Internal Fixation	92	130	No	E	≤72h	1.2	13.5	35.6	2.6	390.99	36.45	127.1	44.27	7.2
20251374	No	79	Male	24.0-27.9	Yes	No	No	No	No	Yes	No	No	Thoracic spine	High-energy injury	Internal Fixation	152	250	No	C	≤72h	1.9	10.7	22.6	3.4	184.66	34.75	105.8	43.39	7.1
20251375	No	41	Female	24.0-27.9	Yes	No	No	No	No	No	No	Yes	Lumbar spine	High-energy injury	Decompression Combined with Internal Fixation	131	310	Yes	D	≤72h	1.1	10.5	25.3	5	221.79	33.36	87.9	41.43	11.3
20251376	No	65	Male	24.0-27.9	No	No	No	No	No	No	No	No	Cervical spine	High-energy injury	Internal Fixation	97	150	No	E	＞72h	5.5	11.4	25.1	3.9	249.85	39.76	127.4	8.94	13
20251377	Yes	65	Female	24.0-27.9	No	No	No	Yes	No	No	No	Yes	Cervical spine	High-energy injury	Internal Fixation	142	80	No	D	≤72h	9	11.2	29	2.8	231.31	32.05	99	39.45	9
20251378	No	54	Female	24.0-27.9	No	Yes	No	Yes	Yes	No	No	No	Thoracic spine	High-energy injury	Internal Fixation	131	260	No	D	≤72h	1	10.2	37.3	4.8	376.37	28.7	109.5	34.62	13.1
20251379	No	65	Male	18.5-23.9	No	Yes	No	No	No	No	No	No	Lumbar spine	High-energy injury	Internal Fixation	66	190	No	B	≤72h	3.9	12.4	18.7	6.9	216.57	40.99	94.7	12.7	7.7
20251380	Yes	55	Female	18.5-23.9	No	No	No	No	No	No	No	Yes	Cervical spine	Low-energy injury	Internal Fixation	105	270	No	A	≤72h	2.4	10.9	37.8	3.8	335.49	28.42	94.1	17.7	11.9
20251381	No	59	Male	24.0-27.9	No	No	No	No	Yes	No	No	No	Lumbar spine	Low-energy injury	Decompression Combined with Internal Fixation	188	220	No	E	≤72h	5.2	10.4	23.1	4.2	251.8	37.27	130.5	28.13	14.6
20251382	No	53	Male	18.5-23.9	No	Yes	No	Yes	No	No	No	No	Lumbar spine	Low-energy injury	Internal Fixation	153	140	No	D	＞72h	1	10.2	30.2	3.4	407.16	38.97	115.6	24.72	10.5
20251383	No	62	Male	18.5-23.9	No	No	No	No	No	No	No	No	Thoracic spine	High-energy injury	Internal Fixation	160	240	No	D	≤72h	1.1	13.2	33.1	4.6	413.05	28.9	118.5	34.75	13.1
20251384	No	68	Female	24.0-27.9	No	Yes	No	No	No	No	No	No	Lumbar spine	Low-energy injury	Decompression Combined with Internal Fixation	241	300	Yes	E	＞72h	3.7	13.8	42	3.3	443.99	41.66	99.1	13.5	11.7
20251385	Yes	61	Male	≥28.0	No	Yes	No	No	No	No	No	No	Lumbar spine	High-energy injury	Internal Fixation	166	260	No	B	＞72h	3.8	10.8	22.4	4.3	179.06	30.56	126.8	7.31	10.7
20251386	No	26	Male	≥28.0	No	No	No	No	No	No	Yes	No	Cervical spine	Low-energy injury	Internal Fixation	91	60	No	D	＞72h	2.3	12	24.1	3.6	354.24	28.08	121.5	12.77	8.9
20251387	No	37	Male	18.5-23.9	No	No	Yes	No	No	No	No	No	Cervical spine	High-energy injury	Internal Fixation	98	60	No	E	≤72h	1.1	12.1	33.4	4	430.46	41.97	115.3	11.23	10.4
20251388	No	47	Male	18.5-23.9	No	No	No	No	No	No	No	No	Thoracic spine	High-energy injury	Decompression Combined with Internal Fixation	145	390	No	B	≤72h	2.1	12.1	31.5	4.2	251.32	29.47	93.2	47.07	12.3
20251389	No	50	Male	24.0-27.9	No	No	Yes	Yes	No	No	No	No	Lumbar spine	High-energy injury	Internal Fixation	104	180	No	B	≤72h	1	10.2	23.2	4.8	415.31	33.39	105.1	20.72	12.3
20251390	No	43	Female	18.5-23.9	No	No	No	No	No	No	No	No	Lumbar spine	Low-energy injury	Decompression Combined with Internal Fixation	193	420	No	E	≤72h	3.1	14.2	25.3	4.4	409.82	33.89	128.5	5.98	10.6
20251391	No	38	Female	24.0-27.9	No	No	Yes	No	No	No	No	No	Thoracic spine	High-energy injury	Internal Fixation	121	290	No	A	≤72h	2.9	11.9	35.5	4.6	188.45	38.77	113	31.87	12.1
20251392	No	17	Male	18.5-23.9	Yes	No	No	Yes	No	Yes	No	No	Cervical spine	Low-energy injury	Decompression Combined with Internal Fixation	174	270	No	E	≤72h	2.2	13.4	28.4	5.5	313.22	31.81	125	11.58	10.2
20251393	No	28	Female	≤18.4	No	No	No	No	No	No	No	No	Lumbar spine	High-energy injury	Decompression Combined with Internal Fixation	187	410	Yes	B	≤72h	0.8	12.1	41.3	4.5	232.38	32.7	113	22.02	9.3
20251394	No	64	Female	18.5-23.9	No	No	No	No	No	No	No	No	Lumbar spine	Low-energy injury	Internal Fixation	199	270	No	E	≤72h	0.3	10.3	29.4	1.8	153.54	41.48	86.3	38.8	11
20251395	No	68	Male	24.0-27.9	No	No	No	Yes	Yes	No	No	No	Lumbar spine	High-energy injury	Internal Fixation	171	190	No	D	≤72h	2	14.5	20.3	4.2	423.74	29.74	130.2	42.73	12.2
20251396	No	33	Female	≥28.0	No	No	No	Yes	No	No	No	Yes	Lumbar spine	Low-energy injury	Internal Fixation	83	110	No	E	≤72h	2.4	12.3	20.5	4.1	231.02	41.21	118.9	16.83	8.7
20251397	Yes	55	Female	≥28.0	No	No	No	No	No	No	No	No	Lumbar spine	Low-energy injury	Internal Fixation	148	80	No	B	＞72h	9	12.2	40.6	4.7	302.38	31.91	109.5	38.46	9.7
20251398	No	56	Male	18.5-23.9	No	Yes	No	Yes	No	No	No	No	Lumbar spine	Low-energy injury	Internal Fixation	100	180	No	D	≤72h	0.2	12.2	33.5	2.6	158.77	35.78	129.4	21.11	9.1
20251399	No	55	Female	18.5-23.9	No	Yes	No	No	No	Yes	No	No	Lumbar spine	High-energy injury	Internal Fixation	77	160	No	B	≤72h	1	10.2	29.2	5.5	158.05	39.26	87.7	6.17	11.3
20251400	No	85	Male	18.5-23.9	No	No	No	No	No	No	No	No	Lumbar spine	High-energy injury	Internal Fixation	149	90	No	E	≤72h	4.7	12	21.3	5.6	380.66	35.17	103.8	34.92	12.1
20251401	No	44	Male	18.5-23.9	No	No	No	No	Yes	No	No	No	Thoracic spine	Low-energy injury	Internal Fixation	103	70	No	E	≤72h	1.9	12.6	22.1	4.7	244.71	37.08	94	45.01	9.2
20251402	No	58	Male	18.5-23.9	No	No	No	No	No	No	No	No	Lumbar spine	High-energy injury	Decompression Combined with Internal Fixation	166	400	Yes	E	＞72h	3.5	12.6	34.7	4.7	345.84	33.35	95	46.26	12
20251403	No	70	Female	24.0-27.9	Yes	No	No	Yes	Yes	No	No	No	Thoracic spine	High-energy injury	Internal Fixation	108	110	No	E	≤72h	6.6	13.3	20.3	2.9	226.17	40.45	104.7	35.52	9.2
20251404	No	60	Male	24.0-27.9	Yes	No	No	No	Yes	Yes	No	No	Lumbar spine	High-energy injury	Internal Fixation	141	300	No	E	≤72h	3.2	11.4	21.7	5	286.95	37.6	97	7.9	9.2
20251405	No	21	Male	18.5-23.9	Yes	Yes	No	No	Yes	No	No	No	Cervical spine	Low-energy injury	Internal Fixation	159	130	No	B	≤72h	1.7	11.3	34.3	3.8	443.8	29.96	109.6	14.91	8.6
20251406	Yes	64	Male	24.0-27.9	Yes	No	No	Yes	No	No	No	No	Cervical spine	High-energy injury	Decompression Combined with Internal Fixation	188	300	No	B	＞72h	9.1	14.5	23.3	5.6	423.66	30.71	88.5	5.45	10
20251407	No	56	Male	≤18.4	No	No	No	No	No	Yes	No	No	Lumbar spine	High-energy injury	Internal Fixation	130	260	Yes	D	≤72h	1.2	12.9	27	3.8	257.55	35.8	121.1	26.56	9.6
20251408	No	72	Male	18.5-23.9	No	No	No	Yes	No	No	No	No	Lumbar spine	High-energy injury	Decompression Combined with Internal Fixation	168	300	No	A	＞72h	2.2	12.6	21	5.2	187.74	37.32	105.1	12.15	14.8
20251409	No	72	Male	18.5-23.9	No	No	No	No	No	No	No	No	Cervical spine	High-energy injury	Decompression Combined with Internal Fixation	152	340	Yes	D	≤72h	1.9	12	23.2	4.8	182.57	35.01	109.3	12.26	8.9
20251410	Yes	60	Female	18.5-23.9	Yes	Yes	No	No	No	No	No	No	Lumbar spine	Low-energy injury	Internal Fixation	111	140	No	A	≤72h	4.5	11.2	39.8	4.7	433.39	38.74	101.9	31.45	8.6
20251411	No	54	Male	24.0-27.9	No	No	No	No	No	No	No	No	Lumbar spine	Low-energy injury	Decompression Combined with Internal Fixation	216	370	No	C	≤72h	2.5	10.4	30.7	4.4	323.94	37.91	115.8	10.19	13
20251412	No	45	Male	18.5-23.9	Yes	No	No	No	No	No	No	No	Cervical spine	High-energy injury	Internal Fixation	115	160	No	E	≤72h	0.6	11.4	25.5	4.2	322.9	40.57	129.9	30.46	12.9
20251413	No	58	Male	18.5-23.9	No	No	No	No	No	No	No	Yes	Thoracic spine	High-energy injury	Decompression Combined with Internal Fixation	160	450	Yes	E	＞72h	9.3	14.3	34.5	5.2	210.74	33.33	107.1	18.52	10.2
20251414	No	53	Male	24.0-27.9	No	No	No	No	No	No	No	No	Thoracic spine	Low-energy injury	Internal Fixation	111	210	No	D	≤72h	2.9	13.2	33	4.5	340.86	29.66	92.4	39.81	13.6
20251415	No	48	Female	18.5-23.9	No	Yes	No	No	No	No	No	No	Cervical spine	Low-energy injury	Decompression Combined with Internal Fixation	142	360	No	B	＞72h	6	12.2	24.8	4.4	434.14	38.76	111	25.61	9.2
20251416	No	55	Female	18.5-23.9	No	No	No	No	Yes	No	No	No	Thoracic spine	High-energy injury	Internal Fixation	99	260	Yes	E	≤72h	3.3	11	39	4.4	350.2	40.24	126.1	22.23	13.3
20251417	No	17	Male	≤18.4	No	No	No	No	Yes	No	No	No	Cervical spine	High-energy injury	Internal Fixation	142	70	No	D	≤72h	2.6	13.6	23.2	5	372.09	33.35	109.6	12.81	13.3
20251418	No	52	Female	24.0-27.9	No	No	No	No	No	No	No	No	Thoracic spine	Low-energy injury	Internal Fixation	160	210	No	D	＞72h	1.6	14.2	31.5	5	261.19	28.46	120.6	45.63	14.3
20251419	No	33	Female	≥28.0	No	No	No	No	No	No	No	No	Lumbar spine	High-energy injury	Decompression Combined with Internal Fixation	149	490	Yes	B	≤72h	3.3	13.8	33.5	3.7	343.6	30.92	88.4	22.99	13.2
20251420	No	76	Female	≥28.0	No	No	No	No	No	No	No	No	Thoracic spine	High-energy injury	Decompression Combined with Internal Fixation	232	470	Yes	E	≤72h	6.6	12.8	36.8	4.5	400.06	35.95	124.4	46.92	10.5
20251421	No	51	Female	≥28.0	No	No	No	No	No	No	No	No	Thoracic spine	Low-energy injury	Internal Fixation	113	170	No	D	≤72h	4.2	11.3	30.7	4.2	255.07	28.61	89.3	46.77	8.5
20251422	No	44	Female	18.5-23.9	No	No	No	No	No	No	No	No	Lumbar spine	High-energy injury	Internal Fixation	138	160	No	E	≤72h	2.2	12.5	33.6	5.3	229.34	29.89	127.2	22.16	7.6
20251423	No	67	Female	24.0-27.9	No	No	No	Yes	No	No	No	No	Lumbar spine	Low-energy injury	Internal Fixation	130	240	No	E	≤72h	1.2	13	32	4.9	212.56	28.66	111.3	13.43	8.1
20251424	No	51	Female	18.5-23.9	No	No	No	No	No	No	No	No	Lumbar spine	Low-energy injury	Internal Fixation	360	220	No	B	≤72h	1.2	13.8	37.4	4	157.79	31.58	93	28.66	8.6
20251425	No	19	Male	≥28.0	No	No	No	Yes	No	No	No	No	Thoracic spine	High-energy injury	Internal Fixation	156	260	No	E	＞72h	1.7	10.9	25.6	5.1	425.37	34.13	121.9	21.46	13.1
20251426	No	17	Female	18.5-23.9	No	No	No	No	No	No	No	No	Lumbar spine	High-energy injury	Internal Fixation	113	90	No	B	≤72h	4	12.8	37.8	5.6	151.01	39.08	127.8	22.11	7.5
20251427	No	44	Male	18.5-23.9	No	No	No	No	No	No	No	No	Thoracic spine	High-energy injury	Internal Fixation	144	150	No	D	≤72h	2	14.4	28.9	3.3	444.79	28.59	90.2	11.13	9.8
20251428	No	54	Male	18.5-23.9	No	Yes	No	Yes	No	No	No	No	Lumbar spine	Low-energy injury	Decompression Combined with Internal Fixation	201	490	No	D	＞72h	0.7	12.3	26.1	4	163.52	33.46	95.3	29.07	10.5
20251429	No	54	Male	≥28.0	No	No	No	No	No	No	No	No	Thoracic spine	Low-energy injury	Internal Fixation	147	280	No	E	＞72h	1.5	12.8	18.1	5	372.28	31.17	129.4	25.98	10.2
20251430	No	56	Male	≤18.4	No	No	No	No	No	No	No	No	Cervical spine	Low-energy injury	Decompression Combined with Internal Fixation	146	300	No	E	≤72h	0.8	13.5	18.6	3.6	402.6	38.99	131.4	9.58	7.6
20251431	No	29	Female	≥28.0	No	No	No	Yes	No	No	No	No	Lumbar spine	High-energy injury	Decompression Combined with Internal Fixation	264	310	Yes	B	≤72h	4.5	12.8	36.1	4.2	360.89	36.73	109.7	41.15	13.6
20251432	No	19	Male	≤18.4	No	No	No	No	No	No	No	No	Lumbar spine	High-energy injury	Decompression Combined with Internal Fixation	195	300	No	E	≤72h	2.2	14.3	21.6	5.6	407.88	33.22	106.1	23.75	10.2
20251433	No	33	Female	18.5-23.9	Yes	No	No	No	Yes	No	No	No	Thoracic spine	High-energy injury	Internal Fixation	167	90	No	D	＞72h	1.8	12	28.7	5.3	371.85	36.26	87.9	42.07	13.2
20251434	No	62	Male	18.5-23.9	No	Yes	No	No	No	No	No	No	Thoracic spine	Low-energy injury	Internal Fixation	181	160	No	D	≤72h	2.8	13.3	22	5.2	197.64	29.39	99.6	40.83	11
20251435	No	66	Female	18.5-23.9	Yes	No	No	No	No	No	Yes	No	Thoracic spine	Low-energy injury	Decompression Combined with Internal Fixation	178	390	Yes	D	≤72h	0.6	13	19.2	4.1	302.68	34.72	87.1	19.94	13.7
20251436	No	43	Male	18.5-23.9	No	No	No	No	No	No	No	No	Cervical spine	High-energy injury	Decompression Combined with Internal Fixation	152	450	Yes	D	≤72h	0.8	12	40.9	4.3	178.28	34.44	113	42.01	8.4
20251437	No	70	Male	18.5-23.9	Yes	No	No	Yes	Yes	No	No	No	Cervical spine	Low-energy injury	Internal Fixation	148	220	No	E	≤72h	1.9	12.2	19.9	4.1	370.23	29.62	127.4	32.33	10
20251438	No	41	Male	24.0-27.9	No	No	Yes	Yes	No	No	No	No	Lumbar spine	Low-energy injury	Internal Fixation	94	230	No	E	≤72h	0.9	12.7	27.9	4.7	421.62	36.41	120.1	19.9	12.5
20251439	No	47	Female	≥28.0	No	No	No	No	No	No	No	No	Lumbar spine	Low-energy injury	Decompression Combined with Internal Fixation	196	310	Yes	D	≤72h	0.6	13.5	21.7	4.4	229.31	32.13	103.5	31.02	9.1
20251440	No	58	Female	24.0-27.9	No	No	No	Yes	No	No	No	No	Thoracic spine	High-energy injury	Decompression Combined with Internal Fixation	104	280	Yes	B	＞72h	0.3	13.8	38	4.6	258.21	31.77	117.5	43.5	9.2
20251441	No	58	Female	≥28.0	No	No	No	Yes	No	No	No	No	Lumbar spine	High-energy injury	Internal Fixation	116	210	No	E	≤72h	1.1	12.9	27.5	4.6	181.87	32.71	123.9	7.66	8.1
20251442	No	64	Female	24.0-27.9	No	No	No	No	No	No	No	No	Thoracic spine	High-energy injury	Decompression Combined with Internal Fixation	202	360	Yes	B	＞72h	1.7	12.6	41.3	3.6	345.32	36.68	124.9	15.97	8
20251443	No	42	Female	18.5-23.9	No	No	No	No	Yes	No	No	Yes	Lumbar spine	High-energy injury	Internal Fixation	96	70	No	B	≤72h	6.1	11.9	37.2	4.6	347.19	37.08	112.9	7.79	12.9
20251444	No	47	Female	18.5-23.9	No	No	Yes	No	Yes	No	No	No	Lumbar spine	High-energy injury	Internal Fixation	159	90	No	D	＞72h	2	10.9	20.8	5.2	184.94	28.88	127.5	34.62	12.4
20251445	No	78	Female	24.0-27.9	No	No	No	Yes	No	No	No	No	Lumbar spine	High-energy injury	Decompression Combined with Internal Fixation	172	450	Yes	E	≤72h	0.9	12.9	35.5	4.6	246.36	38.82	107.1	33.46	8.4
20251446	No	38	Male	18.5-23.9	No	No	No	No	No	No	No	No	Thoracic spine	High-energy injury	Internal Fixation	62	220	No	E	≤72h	0.3	13.9	38.5	3.7	333.98	33.43	129.8	5.42	11.7
20251447	No	65	Male	24.0-27.9	No	No	No	No	No	No	No	No	Thoracic spine	High-energy injury	Internal Fixation	121	130	No	D	＞72h	1.4	12.2	28.2	3.5	309.14	40.42	87.7	8.41	8.2
20251448	No	39	Male	18.5-23.9	No	No	No	No	No	No	No	No	Thoracic spine	Low-energy injury	Internal Fixation	156	50	No	E	≤72h	0.4	13.2	32.7	3.6	301.84	40.35	115.1	46.95	14.3
20251449	No	49	Male	18.5-23.9	No	Yes	No	No	No	No	No	No	Cervical spine	High-energy injury	Internal Fixation	180	120	No	D	≤72h	1.6	11.4	40.9	5.9	371.39	34.29	127.6	12.33	10.7
20251450	No	68	Female	18.5-23.9	Yes	No	No	No	Yes	Yes	No	No	Lumbar spine	High-energy injury	Internal Fixation	113	130	No	D	≤72h	2.4	13.8	37.3	4.2	330.62	38.71	98.9	33.31	8.9
20251451	No	50	Male	≤18.4	No	No	No	No	Yes	No	No	No	Lumbar spine	Low-energy injury	Decompression Combined with Internal Fixation	226	430	Yes	E	≤72h	1	14.5	37.3	5.4	407.76	41.1	123.3	38.39	13.7
20251452	No	46	Female	18.5-23.9	No	No	No	Yes	No	No	No	No	Thoracic spine	High-energy injury	Internal Fixation	125	170	No	D	≤72h	1.4	11.9	30.9	4.8	327.38	29.26	92.5	29.11	14.6
20251453	No	54	Male	18.5-23.9	No	No	No	Yes	No	No	No	No	Lumbar spine	High-energy injury	Internal Fixation	138	250	No	D	≤72h	2.7	11.8	23.1	4	215.25	31.12	110.7	23.76	10.6
20251454	No	53	Female	≥28.0	No	Yes	No	No	No	No	No	No	Lumbar spine	Low-energy injury	Internal Fixation	72	70	No	B	≤72h	2.3	11.5	38.8	2.6	263.6	28.33	98	38.42	7.3
20251455	No	28	Female	18.5-23.9	Yes	Yes	No	Yes	Yes	No	No	No	Lumbar spine	High-energy injury	Internal Fixation	136	100	No	E	≤72h	3.6	10.5	34.7	5	409.34	30.78	107.3	39.17	8
20251456	No	42	Male	18.5-23.9	Yes	Yes	Yes	No	No	No	No	No	Lumbar spine	Low-energy injury	Internal Fixation	141	60	No	D	≤72h	2.8	13.7	25.6	4.4	295.18	39.76	104.9	25.57	9.5
20251457	No	50	Male	24.0-27.9	No	Yes	Yes	No	No	No	No	No	Lumbar spine	High-energy injury	Internal Fixation	89	190	No	E	≤72h	3.3	11.8	24.9	4.6	239.4	31.84	118.4	39.02	7.7
20251458	Yes	62	Female	24.0-27.9	No	Yes	No	No	No	No	No	No	Lumbar spine	Low-energy injury	Internal Fixation	142	290	No	C	＞72h	3.8	12.3	23.4	5.2	447.92	39.08	122.9	8.65	12.4
20251459	No	35	Female	24.0-27.9	No	No	No	No	Yes	No	No	No	Thoracic spine	Low-energy injury	Decompression Combined with Internal Fixation	154	420	Yes	B	＞72h	1.4	13.4	33.2	4.2	309.5	31.27	90.4	30.18	9
20251460	No	55	Male	≥28.0	No	No	No	Yes	No	No	No	Yes	Cervical spine	High-energy injury	Internal Fixation	141	260	No	E	＞72h	0.3	10.4	28	3	350.51	31.23	124.7	42.22	8.9
20251461	No	56	Male	24.0-27.9	No	Yes	No	No	Yes	No	No	No	Thoracic spine	High-energy injury	Decompression Combined with Internal Fixation	207	380	Yes	D	＞72h	1.4	11.1	35.3	4.8	181.09	32.45	98.4	46.65	10.3
20251462	No	30	Male	24.0-27.9	No	Yes	No	Yes	Yes	No	No	Yes	Lumbar spine	Low-energy injury	Internal Fixation	102	50	No	B	≤72h	7.4	10.6	24.9	2.9	262.61	37.74	110.2	9.47	8.8
20251463	No	48	Male	24.0-27.9	No	No	No	No	No	No	No	No	Lumbar spine	High-energy injury	Decompression Combined with Internal Fixation	206	400	No	B	≤72h	4.7	13.8	39.4	3	153.22	41.8	102.2	11.56	10.3
20251464	No	46	Female	18.5-23.9	Yes	No	No	No	No	No	No	Yes	Lumbar spine	High-energy injury	Internal Fixation	89	180	No	D	≤72h	2.9	13.1	22.5	2	358.46	37.55	119.2	44.85	11.1
20251465	Yes	75	Female	18.5-23.9	No	No	No	Yes	No	Yes	No	No	Lumbar spine	High-energy injury	Decompression Combined with Internal Fixation	132	180	No	A	＞72h	3.9	10.5	19.6	4.5	257.73	37.38	130.6	16.03	12.1
20251466	No	76	Male	≤18.4	No	No	No	No	No	No	No	No	Lumbar spine	High-energy injury	Decompression Combined with Internal Fixation	192	360	No	C	≤72h	0.7	10.1	27.9	4.5	287.33	32.74	116.1	39.86	13.3
20251467	No	41	Male	18.5-23.9	No	No	No	No	No	No	No	No	Lumbar spine	Low-energy injury	Decompression Combined with Internal Fixation	166	370	Yes	D	≤72h	0.3	13.6	37.2	5.1	365.16	29.16	98.7	36.73	12.5
20251468	No	55	Male	18.5-23.9	No	No	No	Yes	No	No	No	No	Thoracic spine	Low-energy injury	Internal Fixation	113	280	No	D	≤72h	1.7	11.6	23.3	2.9	221.62	32.98	105.6	15.94	10.4
20251469	No	42	Female	18.5-23.9	No	No	No	No	No	No	No	Yes	Lumbar spine	Low-energy injury	Internal Fixation	60	150	No	E	≤72h	2.8	12	33.4	4.3	415.49	33.16	115.9	21.8	12.9
20251470	No	52	Male	18.5-23.9	No	No	No	No	No	No	No	No	Lumbar spine	High-energy injury	Internal Fixation	153	270	Yes	D	＞72h	4	14.4	41.4	4	354.45	37.03	120.7	42.44	14.8
20251471	No	52	Female	24.0-27.9	No	No	No	Yes	No	No	No	No	Cervical spine	High-energy injury	Internal Fixation	214	220	No	E	≤72h	1.7	11.4	34.8	3.1	299.45	39.08	99.1	37.44	7.3
20251472	No	63	Male	24.0-27.9	No	No	No	No	No	No	No	No	Thoracic spine	High-energy injury	Decompression Combined with Internal Fixation	193	260	Yes	D	＞72h	1.4	13	22.1	5.5	182.79	38.73	107.2	28.14	7.5
20251473	No	44	Female	≤18.4	No	No	No	Yes	No	No	No	Yes	Lumbar spine	Low-energy injury	Decompression Combined with Internal Fixation	168	280	Yes	B	＞72h	2.4	12.1	33.7	4.3	347.03	31.57	105.6	14.26	11.2
20251474	No	38	Male	18.5-23.9	No	No	No	Yes	No	No	No	Yes	Thoracic spine	Low-energy injury	Decompression Combined with Internal Fixation	140	350	Yes	C	≤72h	0.8	13.4	32.5	4.2	238.64	33.78	86.8	28.76	8.4
20251475	No	75	Male	≥28.0	No	No	No	No	No	No	No	No	Lumbar spine	High-energy injury	Decompression Combined with Internal Fixation	146	380	Yes	B	≤72h	1.7	14.4	19.6	5.8	302.17	37.85	100.4	9.28	10.2
20251476	No	51	Female	18.5-23.9	No	No	No	No	No	No	No	No	Thoracic spine	High-energy injury	Decompression Combined with Internal Fixation	142	430	Yes	D	＞72h	1	14.5	26.4	4.4	285.54	37.25	102.9	47.25	12.2
20251477	No	69	Male	18.5-23.9	No	Yes	No	No	No	No	No	Yes	Thoracic spine	High-energy injury	Decompression Combined with Internal Fixation	248	380	Yes	E	≤72h	1.9	11.6	35.7	3	222.38	40.22	91.9	24.5	13.5
20251478	No	38	Male	18.5-23.9	No	No	Yes	No	No	No	No	No	Lumbar spine	High-energy injury	Internal Fixation	132	230	No	B	≤72h	0.5	12.1	20.2	3.8	342.8	38.63	114.1	27.01	8.1
20251479	No	49	Female	24.0-27.9	No	No	No	No	No	No	No	No	Lumbar spine	Low-energy injury	Internal Fixation	142	90	No	E	＞72h	1.3	13.3	23.9	5.5	361.44	35.71	86.3	18.92	7.5
20251480	No	58	Male	24.0-27.9	No	No	No	No	No	No	No	No	Thoracic spine	High-energy injury	Internal Fixation	133	170	No	D	≤72h	4.7	10.5	41.8	4.6	413.74	30.18	92.6	28.09	8.3
20251481	No	47	Male	≥28.0	Yes	Yes	No	No	No	No	No	No	Cervical spine	High-energy injury	Internal Fixation	100	280	Yes	C	≤72h	1.5	11.6	35.7	4.5	376.21	40.87	102.5	32.76	13.2
20251482	No	45	Female	18.5-23.9	No	No	No	No	No	No	No	No	Lumbar spine	High-energy injury	Decompression Combined with Internal Fixation	122	410	Yes	E	≤72h	1.4	14.2	29.4	3.8	216.83	32.47	94	23.75	14.8
20251483	No	61	Female	24.0-27.9	No	No	No	No	No	No	No	No	Lumbar spine	Low-energy injury	Decompression Combined with Internal Fixation	77	380	Yes	B	＞72h	1.5	13.9	18	3.7	320.14	31.09	90.8	13.81	8.2
20251484	No	47	Male	18.5-23.9	Yes	No	No	No	No	No	No	No	Thoracic spine	High-energy injury	Internal Fixation	84	110	No	E	≤72h	0.5	10.9	36.2	2.7	190.58	38.74	103.6	21.63	7.9
20251485	No	53	Female	18.5-23.9	No	Yes	No	No	No	No	No	No	Lumbar spine	High-energy injury	Internal Fixation	139	50	No	E	≤72h	0.7	10.9	22.6	5	406.37	28.81	104.6	17.05	8.7
20251486	No	43	Male	18.5-23.9	No	No	No	No	No	No	No	No	Cervical spine	High-energy injury	Internal Fixation	175	200	No	D	＞72h	1	10.4	24.3	1.8	262.63	34.89	110.8	31.82	9.2
20251487	Yes	38	Male	24.0-27.9	No	No	No	No	Yes	No	No	No	Thoracic spine	High-energy injury	Decompression Combined with Internal Fixation	167	310	No	E	≤72h	14.4	10.1	22	3.7	203.62	32.3	106.3	36.62	10.3
20251488	Yes	67	Female	24.0-27.9	No	No	No	No	No	No	No	No	Thoracic spine	Low-energy injury	Internal Fixation	148	250	No	D	≤72h	11.5	12.8	38.9	5.2	332.33	32.17	129.2	24.5	12
20251489	No	39	Female	18.5-23.9	No	No	No	No	No	No	No	No	Lumbar spine	Low-energy injury	Internal Fixation	166	100	No	D	＞72h	1.5	13.8	29.5	4.3	172.78	33.4	98.1	14.75	11.4
20251490	No	85	Male	24.0-27.9	Yes	No	No	Yes	No	No	No	No	Cervical spine	High-energy injury	Internal Fixation	99	210	No	E	≤72h	1	11.8	24.2	2.8	217.59	32.95	129.8	19.04	7
20251491	No	49	Male	18.5-23.9	No	No	Yes	No	No	No	No	No	Thoracic spine	High-energy injury	Internal Fixation	107	270	No	E	≤72h	0.8	14.2	33.6	4.8	191.78	32.3	99.6	37.25	11.8
20251492	No	57	Male	18.5-23.9	No	Yes	No	Yes	Yes	No	No	Yes	Thoracic spine	High-energy injury	Internal Fixation	102	140	No	E	≤72h	0.5	11.9	25.2	4.8	233.39	31.78	106.3	35.96	7.7
20251493	No	47	Female	≤18.4	No	No	No	No	No	No	No	No	Thoracic spine	High-energy injury	Internal Fixation	122	200	No	D	≤72h	2	11.1	30.1	3.4	260.83	34.5	102	27.28	12.3
20251494	No	72	Male	≥28.0	No	No	No	No	No	No	No	No	Lumbar spine	High-energy injury	Internal Fixation	85	270	No	E	≤72h	1.4	13.6	25.9	3.8	268.21	28.42	124.5	46.42	12.2
20251495	No	47	Female	18.5-23.9	No	No	No	No	No	No	No	No	Lumbar spine	High-energy injury	Internal Fixation	152	150	No	E	≤72h	1.8	10.7	23.8	3.1	300.51	37.23	87.3	6.36	13.9
20251496	No	69	Female	18.5-23.9	No	No	No	Yes	No	Yes	No	No	Lumbar spine	High-energy injury	Decompression Combined with Internal Fixation	202	370	Yes	A	＞72h	2.3	10.6	29.1	5.3	235.66	37.75	111.4	5.74	7.7
20251497	No	48	Female	18.5-23.9	No	No	No	No	No	No	No	No	Thoracic spine	High-energy injury	Internal Fixation	129	290	Yes	E	≤72h	0.9	12.6	31.6	4.5	275.93	31.46	131.3	15.26	12
20251498	Yes	52	Male	24.0-27.9	No	No	No	No	No	No	No	No	Cervical spine	High-energy injury	Decompression Combined with Internal Fixation	143	250	Yes	A	＞72h	6.5	13.7	30.3	6	311.12	33.16	128.7	12.59	13.7
20251499	No	75	Male	≥28.0	No	No	No	No	Yes	No	No	Yes	Lumbar spine	Low-energy injury	Internal Fixation	109	140	No	E	＞72h	1.7	10.8	24.2	5.8	191.09	29.93	126.9	12.78	7
20251500	No	75	Male	18.5-23.9	No	No	Yes	Yes	No	No	No	No	Lumbar spine	High-energy injury	Internal Fixation	132	240	No	D	≤72h	2	10.7	32.1	5.8	376.89	37.12	107.4	15.69	10.6
20251501	No	42	Male	≤18.4	Yes	Yes	No	No	No	No	No	No	Thoracic spine	Low-energy injury	Decompression Combined with Internal Fixation	140	300	Yes	C	＞72h	1.2	10.3	40.4	4.5	421.56	28.48	93	23.57	12.1
20251502	No	56	Male	18.5-23.9	Yes	No	No	Yes	No	No	No	No	Cervical spine	Low-energy injury	Internal Fixation	153	70	No	E	＞72h	3.1	11	28.5	7.5	317.72	28.99	89.2	34.72	12.2
20251503	No	39	Female	24.0-27.9	No	Yes	No	No	No	Yes	No	No	Cervical spine	High-energy injury	Decompression Combined with Internal Fixation	206	290	No	B	≤72h	0.4	11.4	33.3	5.2	447.45	37.48	130.5	27.89	10.9
20251504	Yes	48	Female	18.5-23.9	No	No	No	Yes	No	No	No	Yes	Lumbar spine	High-energy injury	Internal Fixation	199	340	Yes	D	≤72h	5.9	10.4	39.6	6.4	186.09	32.45	130.5	9.52	8.8
20251505	Yes	66	Male	24.0-27.9	No	Yes	No	No	Yes	No	No	Yes	Lumbar spine	Low-energy injury	Internal Fixation	119	220	No	A	≤72h	6.1	10.2	24.4	4.4	330.73	36.45	98.9	35.5	8
20251506	No	45	Male	24.0-27.9	No	Yes	No	No	No	No	No	Yes	Cervical spine	High-energy injury	Internal Fixation	86	80	No	E	＞72h	1.4	11.6	41.3	5.2	399.28	37.28	131	44.66	11.5
20251507	No	28	Male	18.5-23.9	No	No	No	No	No	No	No	No	Thoracic spine	High-energy injury	Internal Fixation	157	190	No	E	≤72h	2.3	10.5	19.1	3.2	213.17	40.8	93.5	17.98	13.1
20251508	No	28	Male	18.5-23.9	Yes	No	No	No	No	No	No	No	Thoracic spine	Low-energy injury	Internal Fixation	108	50	No	E	≤72h	1.4	12.2	27.8	3.5	314.16	41.57	127.1	28.24	13.9
20251509	No	55	Male	≥28.0	Yes	No	Yes	Yes	No	No	No	No	Thoracic spine	High-energy injury	Decompression Combined with Internal Fixation	145	380	No	C	＞72h	1.7	12.3	28.2	4	238.72	37.38	116.4	43.55	14.9
20251510	No	28	Male	18.5-23.9	Yes	No	No	No	No	Yes	No	Yes	Thoracic spine	High-energy injury	Decompression Combined with Internal Fixation	187	440	Yes	A	≤72h	5.8	12.5	19	4.3	160.11	38.53	105.6	32.09	9.9
20251511	No	53	Male	≥28.0	No	No	No	No	No	No	No	No	Lumbar spine	Low-energy injury	Internal Fixation	121	160	No	E	＞72h	1.1	13.7	41	3.1	437.38	35.19	124.7	40.21	9.5
20251512	No	47	Male	18.5-23.9	No	No	No	No	No	No	No	No	Lumbar spine	Low-energy injury	Internal Fixation	137	250	No	E	≤72h	1.6	11.6	36.5	4	349.93	29.04	117.1	29.16	8.1
20251513	Yes	63	Male	18.5-23.9	No	No	No	Yes	No	No	No	No	Cervical spine	High-energy injury	Internal Fixation	176	270	No	C	≤72h	5.3	13.8	26.3	6	413.3	40.6	111.2	35.57	7.4
20251514	No	53	Male	24.0-27.9	Yes	Yes	No	No	No	No	No	No	Lumbar spine	High-energy injury	Internal Fixation	75	160	No	E	≤72h	5.2	14.3	25.8	3	305.83	28.01	103.8	30.8	11.1
20251515	No	76	Male	18.5-23.9	No	No	No	No	No	No	No	No	Lumbar spine	High-energy injury	Internal Fixation	62	270	Yes	E	≤72h	2.8	14.3	39.2	3	414.33	41.12	131.8	24.52	13.2
20251516	No	57	Male	18.5-23.9	No	No	No	No	No	No	No	No	Thoracic spine	Low-energy injury	Decompression Combined with Internal Fixation	169	230	No	E	＞72h	0.5	12.5	21	3.3	246.48	34.85	127	15.05	9.1
20251517	Yes	64	Female	24.0-27.9	No	Yes	No	No	No	No	No	Yes	Lumbar spine	Low-energy injury	Internal Fixation	112	80	No	A	＞72h	11.4	12.6	40.1	4.8	311.25	36.23	122.2	34.31	10.6
20251518	No	36	Male	18.5-23.9	No	No	No	No	No	No	No	No	Cervical spine	High-energy injury	Internal Fixation	143	150	No	D	＞72h	1.3	10.2	37.8	3.7	185.45	34.6	86.7	13.55	7.7
20251519	No	55	Male	≥28.0	No	No	No	Yes	No	No	No	No	Thoracic spine	High-energy injury	Internal Fixation	108	70	No	D	≤72h	1.5	10.4	35.7	3.4	238.98	28.51	116.8	41.36	14.3
20251520	No	57	Male	24.0-27.9	No	No	No	No	No	No	No	Yes	Thoracic spine	Low-energy injury	Internal Fixation	121	280	Yes	E	≤72h	2.9	12.2	36.3	4.6	392.21	34.55	103.9	15.57	9.4
20251521	No	48	Female	≥28.0	No	No	No	Yes	Yes	No	No	No	Thoracic spine	High-energy injury	Decompression Combined with Internal Fixation	210	320	Yes	E	≤72h	1.5	11.8	40.1	3.8	422.8	42	94.7	37.23	9.9
20251522	No	43	Female	18.5-23.9	No	Yes	No	No	No	No	No	No	Lumbar spine	Low-energy injury	Internal Fixation	138	220	Yes	D	≤72h	2.2	10.6	38.6	4.2	385.17	39.14	121.9	41.79	11.8
20251523	No	28	Male	≥28.0	No	No	No	No	No	No	Yes	No	Thoracic spine	Low-energy injury	Internal Fixation	80	210	No	E	≤72h	2.7	13.6	32.5	3	221.26	34.38	119	16.22	9.7
20251524	No	68	Male	18.5-23.9	Yes	No	Yes	No	No	No	No	Yes	Cervical spine	High-energy injury	Decompression Combined with Internal Fixation	282	380	Yes	C	＞72h	2.4	13.4	22.3	4.6	345.48	32.2	129.8	40.55	12.3
20251525	Yes	57	Male	18.5-23.9	Yes	No	No	No	No	No	No	No	Cervical spine	High-energy injury	Internal Fixation	114	220	No	D	≤72h	6.2	11.9	39.7	5	288.46	37.17	86.1	13.24	13
20251526	No	42	Male	24.0-27.9	No	No	No	No	Yes	No	No	No	Lumbar spine	Low-energy injury	Internal Fixation	60	90	No	E	≤72h	4.8	13.1	21	5.3	290.95	40.19	94.5	43.42	7.4
20251527	No	68	Female	18.5-23.9	No	No	No	Yes	No	No	No	No	Lumbar spine	High-energy injury	Internal Fixation	61	260	Yes	E	＞72h	1.6	11.4	31.9	4.6	417.11	40.1	111	35.03	14.3
20251528	No	44	Male	18.5-23.9	No	Yes	No	No	No	No	No	Yes	Cervical spine	High-energy injury	Decompression Combined with Internal Fixation	208	410	Yes	C	＞72h	8	10.2	30.7	4.9	235.52	41.05	104.4	13.51	12.8
20251529	No	65	Female	24.0-27.9	No	No	Yes	No	No	No	No	No	Lumbar spine	Low-energy injury	Internal Fixation	161	100	No	E	≤72h	2.6	10.2	41.4	4.3	418.02	37.78	89.8	47	12.2
20251530	No	33	Female	≥28.0	No	No	No	Yes	No	No	No	Yes	Lumbar spine	High-energy injury	Internal Fixation	145	290	Yes	E	＞72h	2.1	10.1	27.2	1.8	383.64	36.37	118.9	8.92	9.5
20251531	No	71	Female	18.5-23.9	No	Yes	No	No	No	No	No	Yes	Thoracic spine	Low-energy injury	Decompression Combined with Internal Fixation	212	360	Yes	B	≤72h	0.6	11.9	39.2	4.1	169.26	32.91	119.7	11.32	10.7
20251532	No	58	Male	18.5-23.9	No	Yes	No	No	No	No	No	No	Lumbar spine	Low-energy injury	Internal Fixation	142	210	No	E	≤72h	2.1	13.2	24.1	2.6	345.29	39.27	99.3	43.27	8
20251533	No	47	Female	24.0-27.9	No	No	No	Yes	No	No	No	Yes	Lumbar spine	High-energy injury	Internal Fixation	113	120	No	D	≤72h	6.4	14.1	35.8	5.5	430.03	37.47	93.2	8.65	13.8
20251534	No	62	Male	18.5-23.9	No	Yes	No	No	No	No	No	No	Cervical spine	High-energy injury	Internal Fixation	88	250	No	C	≤72h	9.2	12.7	18.3	2.1	234.93	32.84	118.4	44.8	9.9
20251535	No	35	Female	18.5-23.9	No	No	No	No	No	No	No	No	Lumbar spine	Low-energy injury	Internal Fixation	167	80	No	E	≤72h	1	11.8	39.6	3.7	341.57	38.95	120	31.08	9.5
20251536	No	62	Male	≤18.4	No	No	No	No	Yes	No	No	No	Thoracic spine	High-energy injury	Internal Fixation	126	100	No	E	＞72h	1.1	12.2	34.6	4	444.64	38.61	91.4	29.61	12.2
20251537	No	56	Female	≥28.0	No	No	No	No	No	No	Yes	No	Lumbar spine	Low-energy injury	Internal Fixation	147	270	No	D	＞72h	3.9	13.3	23.9	2.9	446.46	34.11	123.7	45.56	9.2
20251538	Yes	62	Male	18.5-23.9	No	No	No	No	Yes	No	No	No	Lumbar spine	High-energy injury	Decompression Combined with Internal Fixation	170	280	No	A	＞72h	8.7	12.2	29	5.3	230.52	33.36	94.8	41.31	9
20251539	No	63	Female	18.5-23.9	No	No	No	No	No	No	No	No	Lumbar spine	Low-energy injury	Internal Fixation	126	270	No	E	＞72h	0.4	10.7	40.4	4	360.4	30.01	90.6	28.04	8.8
20251540	No	54	Male	≥28.0	No	No	No	Yes	No	No	Yes	Yes	Lumbar spine	Low-energy injury	Internal Fixation	114	270	No	E	≤72h	3.4	13.3	19.6	3.3	389.73	31.38	126.4	14.91	10.1
20251541	Yes	52	Male	18.5-23.9	No	No	No	No	No	No	No	No	Lumbar spine	High-energy injury	Internal Fixation	126	50	No	E	≤72h	5.1	13.4	24.8	4.8	168.29	31.14	125.1	11.53	12.4
20251542	No	58	Male	18.5-23.9	Yes	Yes	No	Yes	No	No	No	Yes	Thoracic spine	High-energy injury	Decompression Combined with Internal Fixation	208	310	Yes	E	＞72h	6.3	10.2	31.8	3.9	341.02	34.04	106.9	46.18	9.2
20251543	No	25	Male	24.0-27.9	Yes	No	No	Yes	No	No	No	No	Thoracic spine	High-energy injury	Decompression Combined with Internal Fixation	183	420	No	D	＞72h	2.6	11.2	37.5	5	317.69	34.43	126.5	16.95	10.1
20251544	No	59	Female	24.0-27.9	Yes	No	No	No	No	No	No	No	Thoracic spine	Low-energy injury	Internal Fixation	109	200	No	E	＞72h	1	13.6	39.7	3.9	346.86	31.98	94.4	8.92	13.7
20251545	No	48	Male	24.0-27.9	No	Yes	No	No	No	No	No	No	Thoracic spine	High-energy injury	Decompression Combined with Internal Fixation	184	210	No	C	≤72h	3.8	10.8	34.9	4.5	419.65	35.02	98.3	40.42	10.7
20251546	No	68	Female	18.5-23.9	Yes	No	No	Yes	No	No	No	No	Lumbar spine	High-energy injury	Internal Fixation	140	170	No	D	≤72h	2.3	11.1	23.1	4.4	224.57	36.33	109.6	8.73	11.7
20251547	No	60	Male	18.5-23.9	No	No	No	No	No	No	No	No	Lumbar spine	Low-energy injury	Internal Fixation	130	280	Yes	D	≤72h	2.7	10.4	30.1	5.4	266.57	33.16	127.3	19.03	14.3
20251548	No	60	Female	≤18.4	No	Yes	No	No	No	No	No	Yes	Lumbar spine	Low-energy injury	Internal Fixation	135	250	No	E	≤72h	0.5	13.8	25.7	4.1	378.66	30.07	127.8	23.57	11.1
20251549	No	57	Female	18.5-23.9	No	Yes	No	Yes	No	No	No	No	Lumbar spine	High-energy injury	Internal Fixation	112	60	No	E	≤72h	2.1	14.5	38.4	3.4	340.57	33.5	128.4	8.76	12.5
20251550	No	68	Male	24.0-27.9	Yes	Yes	No	No	No	No	No	No	Lumbar spine	Low-energy injury	Decompression Combined with Internal Fixation	147	240	No	C	＞72h	1.5	12.7	41.4	5.1	267.59	40.77	102	16.15	13.4
20251551	No	50	Male	24.0-27.9	No	No	No	Yes	No	No	No	Yes	Lumbar spine	High-energy injury	Decompression Combined with Internal Fixation	172	240	No	C	＞72h	8.9	11.8	38.6	4.3	426.48	28.55	94.4	32.25	10.2
20251552	No	53	Male	18.5-23.9	Yes	No	No	No	No	No	No	Yes	Lumbar spine	High-energy injury	Internal Fixation	72	130	No	D	≤72h	3.7	10	31	4.5	236.28	40.12	103	7.97	12
20251553	No	44	Male	18.5-23.9	No	No	Yes	No	No	No	No	No	Cervical spine	Low-energy injury	Internal Fixation	118	80	No	B	≤72h	1.9	13.4	35.3	5.2	255.48	35.68	122.5	28.13	9.1
20251554	No	53	Male	18.5-23.9	No	Yes	No	No	Yes	No	No	No	Lumbar spine	High-energy injury	Internal Fixation	112	200	No	D	≤72h	2.9	10.3	41.2	4.4	325.01	32.98	103.8	30.19	8.6
20251555	No	40	Male	≤18.4	No	No	No	Yes	No	No	No	No	Lumbar spine	High-energy injury	Internal Fixation	139	180	No	E	≤72h	0.7	10.8	31.8	3.7	333.2	35.28	127.8	37.69	8.7
20251556	No	30	Female	≥28.0	No	No	No	Yes	No	No	No	No	Lumbar spine	Low-energy injury	Decompression Combined with Internal Fixation	211	310	Yes	C	≤72h	0.5	11.4	33.8	3.5	241.91	34.77	99	37.01	14.7
20251557	No	36	Male	18.5-23.9	No	No	No	No	No	No	No	No	Lumbar spine	High-energy injury	Internal Fixation	126	120	No	E	＞72h	1	10.5	19.4	4.3	167.42	30.68	86.4	40.28	12.1
20251558	No	47	Female	18.5-23.9	Yes	No	No	No	No	No	No	No	Lumbar spine	High-energy injury	Internal Fixation	114	220	No	E	＞72h	2.6	10.2	24.3	3.2	405.39	41.48	126.6	25.11	11.9
20251559	Yes	72	Female	18.5-23.9	No	Yes	No	Yes	No	No	No	No	Lumbar spine	Low-energy injury	Decompression Combined with Internal Fixation	79	150	No	A	＞72h	4.5	12.3	30.6	4.5	367.31	28.5	128.3	42.84	7.2
20251560	Yes	62	Male	≤18.4	No	No	No	Yes	No	No	No	No	Cervical spine	High-energy injury	Internal Fixation	126	210	No	C	≤72h	7.7	10.8	24.1	3.5	258.9	34.51	100.9	31.03	11.9
20251561	No	54	Female	≤18.4	No	No	No	No	No	No	No	No	Lumbar spine	Low-energy injury	Internal Fixation	92	50	No	D	＞72h	0.5	11.9	36.5	5.5	437.74	38.42	129.7	27.69	13.4
20251562	Yes	71	Male	18.5-23.9	Yes	No	No	No	No	No	No	Yes	Thoracic spine	High-energy injury	Decompression Combined with Internal Fixation	129	320	No	A	＞72h	10.5	10.6	30.4	5.7	179.43	35.4	117.1	7.13	8.3
20251563	No	41	Male	18.5-23.9	No	No	Yes	No	No	No	No	No	Lumbar spine	High-energy injury	Internal Fixation	124	170	No	D	＞72h	3.5	14.1	27.2	6	240.62	33.24	131	21.68	11.2
20251564	No	47	Male	18.5-23.9	No	No	No	Yes	No	No	No	No	Lumbar spine	High-energy injury	Decompression Combined with Internal Fixation	170	230	No	C	≤72h	2.2	11.8	22.9	5.1	310.34	33.55	105.2	24.29	14.1
20251565	No	52	Male	24.0-27.9	No	No	No	No	No	No	No	No	Lumbar spine	Low-energy injury	Internal Fixation	115	250	No	E	＞72h	1.9	13.2	34.3	5.5	329.09	36.34	123.6	44.53	8.9
20251566	Yes	51	Female	24.0-27.9	Yes	No	No	Yes	No	No	No	No	Thoracic spine	Low-energy injury	Internal Fixation	108	300	Yes	C	＞72h	7.6	13.4	36.9	4.7	425.68	32.39	96.5	5.9	11.5
20251567	Yes	67	Male	18.5-23.9	No	No	No	No	No	Yes	No	No	Lumbar spine	Low-energy injury	Internal Fixation	137	370	Yes	E	≤72h	3.4	13.6	21.8	6.6	326.23	30.55	106.2	24.88	11.8
20251568	No	46	Male	24.0-27.9	No	No	Yes	No	No	No	No	No	Lumbar spine	High-energy injury	Internal Fixation	140	290	No	D	＞72h	0.8	11.1	39.1	4	417.75	29.27	89.6	38.11	9.9
20251569	No	62	Female	18.5-23.9	No	Yes	No	No	Yes	No	No	No	Lumbar spine	High-energy injury	Internal Fixation	95	220	No	D	≤72h	1.6	12.9	32	6	218.31	41.17	105.3	23.33	10.3
20251570	No	58	Male	≥28.0	No	No	No	No	Yes	No	No	No	Thoracic spine	Low-energy injury	Decompression Combined with Internal Fixation	196	450	Yes	D	≤72h	1.6	13	33.7	4.8	311.24	38.94	122.5	19.01	11.1
20251571	No	59	Male	18.5-23.9	Yes	No	No	Yes	No	No	No	No	Lumbar spine	High-energy injury	Internal Fixation	183	240	No	E	≤72h	0.5	12.3	27.2	3.1	282.56	41.33	108.7	29.94	12.8
20251572	No	53	Female	18.5-23.9	Yes	No	No	No	No	No	No	No	Cervical spine	High-energy injury	Internal Fixation	159	230	Yes	E	≤72h	1.5	11.3	27.6	3.2	399.92	35.73	113.6	30.68	14.7
20251573	Yes	80	Male	18.5-23.9	No	No	No	No	No	No	No	No	Cervical spine	Low-energy injury	Internal Fixation	116	210	No	D	＞72h	2.1	12.6	19.6	4.2	430.2	35.87	93.5	7.88	13.4
20251574	No	50	Female	24.0-27.9	Yes	No	No	Yes	No	No	No	No	Lumbar spine	High-energy injury	Decompression Combined with Internal Fixation	152	370	No	C	＞72h	1.7	13.6	29.7	4.1	269.27	35.86	129.6	18.43	9.1
20251575	Yes	51	Male	18.5-23.9	No	No	No	Yes	No	No	No	No	Thoracic spine	High-energy injury	Decompression Combined with Internal Fixation	165	380	Yes	B	＞72h	6.6	13.7	23.7	3.4	160.27	39.97	86.1	45.24	11.2
20251576	No	22	Female	24.0-27.9	No	No	No	No	Yes	No	No	No	Lumbar spine	Low-energy injury	Internal Fixation	72	240	No	E	＞72h	1.1	12.2	27	3.8	434.51	30.11	106.6	30.05	7.4
20251577	No	42	Female	24.0-27.9	No	No	No	Yes	No	No	No	No	Lumbar spine	Low-energy injury	Internal Fixation	131	200	Yes	E	≤72h	2.5	14.1	28.4	3.4	311.69	29.88	105.3	12.48	12.7
20251578	No	70	Female	≥28.0	Yes	No	Yes	No	No	No	No	Yes	Lumbar spine	High-energy injury	Decompression Combined with Internal Fixation	207	210	No	A	≤72h	1.2	10.7	19.4	4.6	186.42	41.9	87.5	10.81	14
20251579	No	51	Male	18.5-23.9	No	Yes	No	No	No	No	No	No	Lumbar spine	Low-energy injury	Internal Fixation	106	90	No	E	＞72h	1.3	10.5	28.3	3	195.1	41.34	126.1	8.79	11.3
20251580	No	43	Female	24.0-27.9	Yes	No	No	No	No	No	No	No	Thoracic spine	High-energy injury	Internal Fixation	128	130	No	E	＞72h	0.9	13.9	29.4	5	231.37	36.98	121.8	37.39	10.3
20251581	No	59	Male	18.5-23.9	No	No	No	No	No	No	No	No	Thoracic spine	High-energy injury	Internal Fixation	162	100	No	E	≤72h	0.6	14.4	24.8	2.7	340.35	41.8	123.7	8.41	10.5
20251582	No	61	Female	18.5-23.9	Yes	No	No	Yes	No	No	No	No	Lumbar spine	Low-energy injury	Decompression Combined with Internal Fixation	155	310	No	E	≤72h	2.5	14	28.1	3.2	288.64	28.25	89.6	9.27	7.9
20251583	Yes	60	Female	≤18.4	Yes	No	No	No	No	No	No	No	Lumbar spine	High-energy injury	Decompression Combined with Internal Fixation	154	240	No	A	≤72h	5.1	13.1	18.3	5.8	351.71	41.03	94.9	37.41	11.4
20251584	No	39	Male	24.0-27.9	No	No	No	No	Yes	No	No	No	Lumbar spine	Low-energy injury	Internal Fixation	135	150	No	E	≤72h	2.1	12.4	24.7	5.7	333.85	30.16	90.2	24.4	11.4
20251585	No	73	Male	18.5-23.9	No	No	No	No	No	No	No	No	Lumbar spine	High-energy injury	Internal Fixation	160	150	No	E	≤72h	1.7	10.4	35.2	5.5	235.45	38.02	110.7	12.92	13.2
20251586	No	66	Male	24.0-27.9	No	No	No	Yes	No	No	No	No	Lumbar spine	High-energy injury	Internal Fixation	141	220	No	E	≤72h	2.8	13.3	29.3	3.6	164.02	33.91	99.9	26.25	10.3
20251587	No	40	Male	18.5-23.9	Yes	No	No	No	No	No	No	Yes	Lumbar spine	High-energy injury	Internal Fixation	162	260	No	E	≤72h	3.1	11.6	28.6	4.6	381.84	36.53	105.1	22.27	13.2
20251588	No	77	Male	≤18.4	No	Yes	No	No	No	No	Yes	No	Cervical spine	Low-energy injury	Internal Fixation	139	280	No	E	≤72h	1.6	10.6	33.7	4	237.19	31.92	93.5	27.79	8.1
20251589	No	49	Male	18.5-23.9	No	No	No	No	No	No	Yes	No	Lumbar spine	Low-energy injury	Internal Fixation	148	120	No	E	≤72h	3.8	10.3	35	3.2	166.62	36.54	101.2	27.95	13.3
20251590	No	25	Female	24.0-27.9	No	No	No	No	Yes	No	No	No	Lumbar spine	High-energy injury	Decompression Combined with Internal Fixation	140	380	Yes	C	≤72h	1.2	11	35.8	3.6	349.79	41.8	91.5	7.12	10.5
20251591	No	59	Male	≥28.0	No	No	No	No	No	No	No	Yes	Lumbar spine	High-energy injury	Internal Fixation	131	100	No	E	≤72h	1	12.2	34.9	2.9	366.66	30.04	127.2	24.75	10
20251592	No	36	Male	18.5-23.9	No	No	No	No	Yes	No	No	No	Lumbar spine	High-energy injury	Internal Fixation	140	60	No	D	≤72h	3	10.4	38	3.6	266.85	32.94	113.6	19.09	9
20251593	No	41	Female	18.5-23.9	No	Yes	No	No	No	No	No	Yes	Cervical spine	Low-energy injury	Internal Fixation	102	150	No	E	＞72h	1.4	10.2	23.4	2	368.24	30.97	125.5	39.3	11.1
20251594	Yes	83	Female	18.5-23.9	Yes	No	Yes	No	No	No	No	No	Thoracic spine	High-energy injury	Decompression Combined with Internal Fixation	224	270	No	A	＞72h	5.7	10.7	21.1	3.8	324.44	35.3	124.8	22.99	9.5
20251595	No	24	Male	18.5-23.9	No	No	No	Yes	Yes	No	No	No	Lumbar spine	Low-energy injury	Decompression Combined with Internal Fixation	174	320	Yes	E	≤72h	0.9	14	19	2.1	188.03	38.12	131.3	27.21	9.6
20251596	No	63	Female	18.5-23.9	No	No	No	Yes	No	No	No	No	Thoracic spine	Low-energy injury	Internal Fixation	141	220	No	D	＞72h	1.1	13.2	27.3	7.5	231.06	39.74	131.5	12.15	8.3
20251597	No	48	Male	≤18.4	No	No	No	Yes	No	Yes	No	No	Lumbar spine	High-energy injury	Internal Fixation	157	260	No	E	＞72h	1.5	12.1	37	4.8	440.01	38.86	106.9	5.98	11.7
20251598	No	52	Male	18.5-23.9	No	No	No	Yes	No	Yes	No	Yes	Lumbar spine	Low-energy injury	Internal Fixation	140	70	No	D	≤72h	1	14	34.4	3.5	248.52	34.43	110.3	19.86	14.3
20251599	No	67	Male	≥28.0	No	Yes	Yes	Yes	No	No	No	No	Cervical spine	High-energy injury	Internal Fixation	100	300	Yes	E	≤72h	2.8	12.1	30.4	5	231.69	35.11	126.8	32.22	9.7
20251600	No	49	Male	18.5-23.9	No	No	Yes	No	No	Yes	No	No	Lumbar spine	High-energy injury	Decompression Combined with Internal Fixation	153	450	Yes	C	≤72h	0.6	13.3	33.8	4.3	381.49	39.86	89.9	16.59	9.3
20251601	No	42	Male	24.0-27.9	No	Yes	No	No	No	No	No	No	Cervical spine	Low-energy injury	Internal Fixation	149	130	No	E	≤72h	3.8	10.6	32.7	4.1	434.2	30.58	126.7	15.78	14.8
20251602	No	57	Male	24.0-27.9	No	No	No	Yes	No	No	No	No	Lumbar spine	High-energy injury	Internal Fixation	133	80	No	E	＞72h	4	11.4	26.1	3.9	352.46	38.51	103.4	36.74	13.8
20251603	No	47	Male	18.5-23.9	No	No	No	No	No	Yes	No	No	Lumbar spine	High-energy injury	Decompression Combined with Internal Fixation	179	330	Yes	E	≤72h	1.7	13.9	27.2	3.4	162.74	29.27	112.7	11.22	12.5
20251604	No	51	Female	18.5-23.9	No	No	No	No	No	No	No	No	Cervical spine	Low-energy injury	Internal Fixation	150	210	No	D	≤72h	0.4	13.7	32.2	5.1	261.93	41.85	113.6	16.55	8.1
20251605	No	30	Female	24.0-27.9	No	Yes	No	No	No	No	No	No	Lumbar spine	Low-energy injury	Internal Fixation	205	240	No	E	≤72h	1.4	14.4	23.1	3.3	274.99	30.13	116.9	14.96	10.9
20251606	No	27	Female	18.5-23.9	Yes	No	No	Yes	No	No	No	No	Lumbar spine	High-energy injury	Internal Fixation	78	150	No	E	≤72h	0.5	13.5	21.3	4	341.57	32.57	103.3	11.42	9.3
20251607	No	70	Female	≤18.4	Yes	No	No	No	No	No	No	Yes	Cervical spine	High-energy injury	Internal Fixation	141	200	No	C	≤72h	7.2	14.4	33.9	3.4	220.54	34.54	96.6	27.02	14
20251608	No	72	Male	18.5-23.9	No	No	No	No	No	No	Yes	No	Cervical spine	High-energy injury	Internal Fixation	110	60	No	D	≤72h	1.5	10.4	29.5	3.8	348.6	39.13	101.4	44.66	10.7
20251609	No	48	Female	18.5-23.9	No	No	No	No	No	Yes	No	No	Lumbar spine	High-energy injury	Internal Fixation	119	170	No	E	＞72h	1.8	10.7	30.8	4	301.2	36.73	95.6	10.02	12.7
20251610	Yes	57	Female	24.0-27.9	No	No	No	No	No	No	No	No	Lumbar spine	High-energy injury	Internal Fixation	121	150	No	A	＞72h	3.2	10	37.5	6.6	408.07	31.93	89.6	40.18	12.3
20251611	No	50	Male	≤18.4	Yes	Yes	No	Yes	No	No	No	No	Thoracic spine	Low-energy injury	Decompression Combined with Internal Fixation	197	300	No	C	＞72h	2.1	14	34	4	448.2	29.8	111.9	36.13	13.2
20251612	No	52	Female	18.5-23.9	No	No	No	No	No	No	No	No	Cervical spine	High-energy injury	Internal Fixation	62	70	No	D	＞72h	1.7	10.5	19	5.7	430	34.91	125.3	10.75	9.8
20251613	No	66	Male	≥28.0	No	No	No	No	No	No	No	No	Cervical spine	High-energy injury	Decompression Combined with Internal Fixation	133	290	No	D	＞72h	2.4	12.8	30.8	5.5	320.15	37.3	100	22.35	10.1
20251614	No	54	Male	18.5-23.9	No	No	No	Yes	No	No	No	No	Lumbar spine	High-energy injury	Internal Fixation	156	250	No	E	＞72h	2.4	10.3	24.5	5.3	180.13	41.74	103.5	28.88	13.8
20251615	No	77	Female	18.5-23.9	No	No	No	No	No	No	No	No	Lumbar spine	High-energy injury	Internal Fixation	160	70	No	E	≤72h	2.4	13.6	23.9	4.5	399.36	38.88	105.7	18.5	9.1
20251616	No	78	Female	≥28.0	No	No	No	Yes	No	No	Yes	No	Lumbar spine	High-energy injury	Internal Fixation	79	290	No	E	≤72h	2.4	14.5	36.5	4.3	219.35	36.1	119.5	43.56	10.7
20251617	No	49	Male	24.0-27.9	No	No	Yes	No	No	No	No	No	Cervical spine	High-energy injury	Internal Fixation	139	240	No	E	≤72h	0.7	10.1	38.5	4.3	180.62	33.94	118.4	26.39	10.9
20251618	No	66	Male	18.5-23.9	No	Yes	No	Yes	No	No	No	No	Cervical spine	High-energy injury	Decompression Combined with Internal Fixation	180	240	No	E	≤72h	2	10.4	29.3	3.4	443	35.98	105.4	15.28	11.4
20251619	No	48	Male	18.5-23.9	No	No	No	No	No	No	No	No	Thoracic spine	Low-energy injury	Internal Fixation	140	220	No	E	＞72h	4.6	11.7	27.8	4.9	175.35	38.42	101.8	12.72	7.7
20251620	No	35	Female	24.0-27.9	No	No	No	No	No	No	No	Yes	Thoracic spine	High-energy injury	Decompression Combined with Internal Fixation	134	240	No	E	≤72h	3.1	14.4	40.2	2.7	407.35	38.84	111.3	46.77	11.7
20251621	No	76	Female	18.5-23.9	No	No	No	No	No	No	No	No	Lumbar spine	High-energy injury	Internal Fixation	168	90	No	E	≤72h	1.9	12.4	29.6	3.3	264.55	30.26	116.9	29.55	13.2
20251622	No	42	Male	18.5-23.9	No	No	No	No	No	No	No	No	Thoracic spine	High-energy injury	Decompression Combined with Internal Fixation	143	220	No	E	≤72h	5	11.5	37	4	376.41	29.84	128.3	13.49	11.9
20251623	No	40	Female	18.5-23.9	No	Yes	No	No	No	No	No	Yes	Lumbar spine	High-energy injury	Internal Fixation	106	50	No	E	≤72h	4.1	10.7	29.4	3.9	333.84	31.79	114.5	19.81	14
20251624	No	33	Male	18.5-23.9	No	No	No	No	No	No	No	No	Lumbar spine	High-energy injury	Internal Fixation	103	150	No	D	≤72h	1.6	13.8	34.7	4.7	213.71	29.67	115.7	34.03	9.4
20251625	No	40	Male	18.5-23.9	No	No	No	No	No	No	No	No	Thoracic spine	High-energy injury	Internal Fixation	128	60	No	E	≤72h	1.3	12.3	35.9	4.1	231.9	34.3	90.2	47.54	8.9
20251626	No	65	Female	18.5-23.9	No	No	No	No	No	No	No	No	Lumbar spine	Low-energy injury	Internal Fixation	117	140	No	E	＞72h	3	14.4	31.1	3.8	414.16	35.91	112.4	38.69	8.7
20251627	No	53	Male	18.5-23.9	No	No	No	No	No	No	No	No	Lumbar spine	High-energy injury	Internal Fixation	158	180	No	E	≤72h	0.5	11.6	22.1	4	213.71	30.35	123.4	17.25	8.1
20251628	No	47	Female	24.0-27.9	No	Yes	No	No	No	No	No	No	Cervical spine	High-energy injury	Decompression Combined with Internal Fixation	182	240	No	D	＞72h	0.8	13.8	32.5	4	283.43	41.32	124.8	41.24	13
20251629	No	42	Male	24.0-27.9	No	No	No	No	No	No	No	No	Lumbar spine	Low-energy injury	Internal Fixation	130	90	No	E	≤72h	1.5	10.6	34.9	3.9	255.02	34.39	117.3	41.79	7.8
20251630	No	53	Female	18.5-23.9	No	No	No	No	No	No	No	Yes	Cervical spine	High-energy injury	Decompression Combined with Internal Fixation	204	470	No	D	＞72h	2.5	12.5	26.6	4	336.3	39.01	99.4	28.1	7.2
20251631	No	60	Male	18.5-23.9	No	No	No	Yes	No	No	No	No	Lumbar spine	Low-energy injury	Internal Fixation	98	180	No	E	＞72h	2.8	10.6	30.3	4.2	401.21	41.11	109.9	23.72	13.4
20251632	No	47	Male	24.0-27.9	No	Yes	No	Yes	No	No	No	No	Lumbar spine	Low-energy injury	Decompression Combined with Internal Fixation	171	320	Yes	E	≤72h	1	13.9	20.4	2.3	367.06	36.21	110.8	32.76	9.2
20251633	No	62	Male	18.5-23.9	No	No	No	No	Yes	No	No	No	Cervical spine	Low-energy injury	Internal Fixation	124	160	No	E	≤72h	2.8	11.7	41.9	3	205.74	41.16	93.5	24.44	13.6
20251634	No	30	Male	18.5-23.9	No	No	No	No	No	No	No	No	Cervical spine	Low-energy injury	Internal Fixation	150	180	No	D	＞72h	3.3	13.5	36.3	3.1	296.73	28.56	119	41.8	13.1
20251635	No	36	Male	≥28.0	Yes	Yes	No	No	No	No	No	No	Cervical spine	High-energy injury	Internal Fixation	161	140	No	E	≤72h	1.7	11.3	20.7	3	246.86	32.7	98.2	35.75	12.6
20251636	No	17	Female	18.5-23.9	No	No	No	No	No	No	No	No	Lumbar spine	High-energy injury	Internal Fixation	79	110	No	E	≤72h	1.3	11.9	20.9	4.9	436.6	41.37	101.5	38.4	8.8
20251637	Yes	40	Male	≥28.0	No	No	No	No	No	No	No	No	Thoracic spine	High-energy injury	Decompression Combined with Internal Fixation	133	420	Yes	C	≤72h	5	10.4	39.9	5.9	339.85	38.61	114.5	37.85	9.5
20251638	No	51	Male	24.0-27.9	No	No	No	Yes	No	No	No	No	Lumbar spine	High-energy injury	Decompression Combined with Internal Fixation	212	360	No	C	≤72h	1.3	13.1	29.3	4.1	238.04	30.53	115.1	22.95	12.3
20251639	No	42	Male	≤18.4	No	No	No	Yes	No	No	No	No	Lumbar spine	High-energy injury	Internal Fixation	145	70	No	D	＞72h	1.3	14.4	33.8	4.7	315.95	38.54	110.6	30.85	7.6
20251640	No	41	Female	18.5-23.9	Yes	No	Yes	No	No	No	No	No	Cervical spine	Low-energy injury	Internal Fixation	125	260	No	E	≤72h	0.4	10.5	29.9	4.6	334.13	31.51	86.3	20.07	14.6
20251641	No	28	Male	18.5-23.9	No	No	No	Yes	No	No	No	No	Thoracic spine	Low-energy injury	Internal Fixation	125	180	No	E	≤72h	3.8	13.5	30.2	4.2	227.55	28.27	131.8	9.2	12.5
20251642	No	30	Male	18.5-23.9	No	Yes	No	No	No	No	No	No	Lumbar spine	Low-energy injury	Internal Fixation	126	190	No	E	＞72h	0.9	10.9	28.6	4.1	256.66	34.36	108.3	44.09	8.1
20251643	No	44	Male	18.5-23.9	No	Yes	No	No	No	No	No	No	Thoracic spine	Low-energy injury	Internal Fixation	79	250	No	D	＞72h	1.5	12.4	18.2	4	281.52	30.03	112.3	35.23	13.4
20251644	No	48	Female	18.5-23.9	No	No	No	Yes	No	No	No	No	Cervical spine	High-energy injury	Internal Fixation	78	210	No	D	＞72h	0.8	11.7	29.6	6	244.75	30.51	119.8	18.48	13.3
20251645	No	54	Female	≥28.0	No	Yes	No	No	No	No	No	No	Lumbar spine	High-energy injury	Internal Fixation	104	250	No	E	＞72h	2.3	12.9	24.1	3	354.77	34.83	121.4	27.29	10.1
20251646	No	42	Female	24.0-27.9	No	Yes	Yes	No	Yes	No	No	No	Lumbar spine	Low-energy injury	Internal Fixation	137	170	No	D	≤72h	1.1	10.2	38.7	6.3	426.08	34.26	92.6	42.41	14.5
20251647	Yes	82	Female	24.0-27.9	Yes	No	No	Yes	No	No	No	Yes	Thoracic spine	High-energy injury	Internal Fixation	158	270	No	C	＞72h	7.1	13.8	20.4	4.3	160.58	36.68	103.4	41.13	7.4
20251648	No	64	Female	18.5-23.9	Yes	No	No	No	Yes	No	No	No	Thoracic spine	High-energy injury	Internal Fixation	155	150	No	E	≤72h	1.8	11.6	34.7	6.2	386.68	35.97	116.3	16.54	7
20251649	No	29	Female	24.0-27.9	No	No	No	No	Yes	No	No	No	Lumbar spine	Low-energy injury	Internal Fixation	113	190	No	E	＞72h	0.5	11.6	27.3	3	375.4	35.09	105.3	12.29	13.9
20251650	No	32	Male	≥28.0	No	No	Yes	Yes	No	No	No	Yes	Lumbar spine	Low-energy injury	Decompression Combined with Internal Fixation	145	240	No	E	＞72h	0.6	11.2	28.2	3.8	205.3	29.92	123.7	22.76	11.7
20251651	No	75	Male	≥28.0	No	Yes	No	No	No	No	No	No	Lumbar spine	Low-energy injury	Internal Fixation	101	140	No	E	≤72h	3.7	10.1	32.6	5.5	328.09	29.19	126.7	13.55	8.9
20251652	No	31	Female	24.0-27.9	No	No	No	No	No	No	No	No	Lumbar spine	High-energy injury	Internal Fixation	121	240	No	E	≤72h	2.4	11.4	21.7	3.6	409.29	30.13	92.2	44.43	13.3
20251653	No	50	Female	18.5-23.9	Yes	No	No	No	No	No	No	No	Lumbar spine	High-energy injury	Decompression Combined with Internal Fixation	165	320	Yes	A	≤72h	3.5	10.4	41.3	5.1	360.01	28.41	107.2	15.41	11
20251654	No	20	Male	24.0-27.9	No	No	No	No	Yes	No	Yes	No	Lumbar spine	Low-energy injury	Internal Fixation	112	60	No	C	≤72h	1.5	10.1	35.7	4.9	422.11	34.83	90.8	11.14	9.9
20251655	Yes	72	Female	18.5-23.9	No	No	No	No	No	No	No	No	Lumbar spine	Low-energy injury	Internal Fixation	126	270	No	C	＞72h	5.2	10.6	25.5	4.8	378.98	41.7	124.5	16.29	13.8
20251656	No	45	Male	18.5-23.9	No	Yes	No	No	No	No	No	No	Cervical spine	High-energy injury	Internal Fixation	129	90	No	E	≤72h	5.9	13.7	19.6	3.2	185.1	35.31	112.5	30.36	13.8
20251657	No	34	Male	24.0-27.9	No	No	No	Yes	Yes	No	No	No	Thoracic spine	High-energy injury	Internal Fixation	142	260	No	E	≤72h	0.2	10.5	22.8	3.9	231.74	34.17	122	47.22	10.6
20251658	Yes	53	Female	18.5-23.9	Yes	Yes	No	No	No	No	No	Yes	Cervical spine	Low-energy injury	Internal Fixation	128	280	No	B	＞72h	6.3	11.5	41.1	3.6	345.15	38.62	91.5	7.56	7.4
20251659	No	52	Male	18.5-23.9	No	No	No	No	No	Yes	No	Yes	Lumbar spine	High-energy injury	Internal Fixation	146	250	No	E	≤72h	1.7	14.4	20.3	4.3	327.51	40.11	113.7	47.64	13.8
20251660	No	73	Female	≥28.0	No	Yes	No	No	Yes	No	No	No	Cervical spine	High-energy injury	Internal Fixation	131	170	No	D	≤72h	0.6	10.1	39.1	5.6	379.27	33.12	96	19.77	8.9
20251661	Yes	61	Male	18.5-23.9	No	No	Yes	Yes	No	No	No	No	Thoracic spine	High-energy injury	Internal Fixation	145	350	Yes	B	＞72h	9	13.3	26	5.2	229.22	31.34	92.7	9.88	13.1
20251662	No	51	Female	18.5-23.9	No	No	No	No	No	No	Yes	No	Lumbar spine	High-energy injury	Decompression Combined with Internal Fixation	166	200	No	A	≤72h	1.8	10.1	27.1	3.2	182.03	28.78	113.8	32.57	10.9
20251663	No	65	Female	18.5-23.9	Yes	No	No	No	No	No	No	No	Lumbar spine	Low-energy injury	Internal Fixation	87	230	No	E	≤72h	1.4	10.5	28.4	4.9	371.32	30.27	127.3	27.95	8.5
20251664	No	57	Male	24.0-27.9	No	No	No	Yes	No	No	No	No	Cervical spine	High-energy injury	Decompression Combined with Internal Fixation	226	430	Yes	C	＞72h	0.7	10.5	36.6	3.8	257.78	33.32	112.5	44.3	7.5
20251665	No	52	Female	≥28.0	No	No	No	No	No	No	No	No	Lumbar spine	Low-energy injury	Decompression Combined with Internal Fixation	146	260	No	A	≤72h	0.8	12.8	32.4	3.1	379.05	38.5	108.2	24	11.5
20251666	No	34	Female	24.0-27.9	Yes	No	No	No	No	No	No	No	Lumbar spine	High-energy injury	Internal Fixation	140	300	No	E	＞72h	1.9	10.7	29.8	5.1	290.34	34.69	105.5	31.87	11.3
20251667	No	44	Female	24.0-27.9	No	Yes	Yes	No	No	No	No	No	Lumbar spine	High-energy injury	Internal Fixation	79	170	No	E	＞72h	3.6	14.2	30.7	3.8	266.54	30.94	114.1	19.75	14.1
20251668	No	51	Male	≤18.4	No	No	No	No	No	No	No	No	Thoracic spine	High-energy injury	Internal Fixation	166	280	No	C	≤72h	1.5	13.8	32.3	3.2	395.38	30.35	102.8	45.19	8.5
20251669	No	65	Male	24.0-27.9	No	No	No	No	No	No	No	No	Thoracic spine	High-energy injury	Internal Fixation	76	210	No	E	＞72h	0.8	11	36.4	5.8	405.11	40.8	128.2	17.69	7.5
20251670	No	59	Male	18.5-23.9	No	No	No	No	No	No	No	No	Lumbar spine	High-energy injury	Decompression Combined with Internal Fixation	195	270	No	D	≤72h	2.5	10.5	33	5.1	178.07	32.89	101.4	14.15	9.9
20251671	No	50	Male	18.5-23.9	Yes	No	No	No	No	No	No	No	Thoracic spine	High-energy injury	Internal Fixation	135	200	No	D	≤72h	1.5	12.3	21.4	2.9	349.09	32.82	120.3	21.62	11.5
20251672	No	29	Male	24.0-27.9	No	No	No	No	No	No	No	No	Lumbar spine	Low-energy injury	Internal Fixation	114	290	No	D	＞72h	0.5	12.1	28.9	3.6	410.21	28.74	95.3	30.95	7.6
20251673	No	48	Male	18.5-23.9	Yes	No	No	No	No	No	No	No	Lumbar spine	High-energy injury	Internal Fixation	106	270	No	E	＞72h	1.2	10.5	28.3	4.2	299.07	35.52	116.3	43.39	10.1
20251674	No	59	Male	18.5-23.9	Yes	No	No	No	No	No	No	No	Lumbar spine	Low-energy injury	Decompression Combined with Internal Fixation	164	450	Yes	A	≤72h	1.8	11.7	40.1	4.1	228.73	34.32	113.8	8.04	11.1
20251675	No	43	Male	18.5-23.9	No	No	No	No	No	No	No	No	Thoracic spine	High-energy injury	Internal Fixation	160	50	No	E	≤72h	0.4	11.2	30.7	6	330.43	38.96	102.5	31.08	11.7
20251676	No	62	Male	24.0-27.9	No	Yes	No	No	No	No	No	No	Cervical spine	Low-energy injury	Decompression Combined with Internal Fixation	143	250	No	D	≤72h	0.4	12.6	24.7	4.1	428.92	32.09	104.2	44.07	9.6
